# Supplementary material for: Genome analysis of new Blattabacterium spp., obligatory endosymbionts of Periplaneta fuliginosa and P. japonica
Source: PLoS One. 2018 Jul 10;13(7):e0200512. doi: 10.1371/journal.pone.0200512 (PMC6039017; doi:10.1371/journal.pone.0200512)
Supplement: S1 Table — (XLSX) [file pone.0200512.s002.xlsx]

## Sheet: S1 Table
Location	Strand	Length (bp)	Gene	Description
325812-326513	+	701	aarA	Rhomboid protease AarA
576935-577891	+	956	accA	Acetyl-coenzyme A carboxylase carboxyl transferase subunit alpha
298666-299145	+	479	accB	Biotin carboxyl carrier protein of acetyl-CoA carboxylase
299171-300547	+	1376	accC	Biotin carboxylase
254572-255411	+	839	accD	Acetyl-coenzyme A carboxylase carboxyl transferase subunit beta
516670-517674	-	1004	acoA	Acetoin:2,6-dichlorophenolindophenol oxidoreductase subunit alpha
552365-553174	-	809	acoC	Dihydrolipoyllysine-residue acetyltransferase component of acetoin cleaving system
495820-496095	+	275	acpP	Acyl carrier protein
328834-329529	+	695	acr1	Fatty acyl-CoA reductase
635732-636319	+	587	adk	Adenylate kinase
379004-381667	-	2663	alaS	Alanine--tRNA ligase
580725-582116	+	1391	algC	Phosphomannomutase/phosphoglucomutase
151054-151950	-	896	apbC	Iron-sulfur cluster carrier protein
91540-92328	+	788	argB	Acetylglutamate kinase
84122-85096	+	974	argC	N-acetyl-gamma-glutamyl-phosphate reductase
85108-86253	+	1145	argD_1	Acetylornithine aminotransferase
417932-419125	+	1193	argD_2	Acetylornithine/acetyl-lysine aminotransferase
92319-93401	+	1082	argE	Acetylornithine deacetylase
90584-91543	+	959	argF'	N-acetylornithine carbamoyltransferase
82350-84125	+	1775	argG	Argininosuccinate synthase
138254-139615	+	1361	argH	Argininosuccinate lyase
230429-232189	+	1760	argS	Arginine--tRNA ligase
181039-182289	+	1250	aroA	3-phosphoshikimate 1-carboxyvinyltransferase
277143-278213	-	1070	aroB	3-dehydroquinate synthase
608598-609677	-	1079	aroC	Chorismate synthase
499510-499935	-	425	aroD	3-dehydroquinate dehydratase
563052-563822	+	770	aroE	Shikimate dehydrogenase (NADP(+))
118364-119440	+	1076	aroF	Phospho-2-dehydro-3-deoxyheptonate aldolase
205732-206250	-	518	aroK	Shikimate kinase
62458-63450	+	992	asd	Aspartate-semialdehyde dehydrogenase
395159-395725	-	566	asnC	Regulatory protein AsnC
536297-537721	-	1424	asnS	Asparagine--tRNA ligase
130224-131411	+	1187	aspC	Aspartate aminotransferase
427696-429420	-	1724	aspS	Aspartate--tRNA(Asp) ligase
341159-342739	-	1580	atpA	ATP synthase subunit alpha
344056-345105	-	1049	atpB	ATP synthase subunit a
492173-492409	+	236	atpC	ATP synthase epsilon chain
490652-492160	+	1508	atpD	ATP synthase subunit beta
343814-344041	-	227	atpE	ATP synthase subunit c
343310-343804	-	494	atpF	ATP synthase subunit b
340252-341148	-	896	atpG	ATP synthase gamma chain, sodium ion specific
342753-343307	-	554	atpH	ATP synthase subunit delta
503472-505955	+	2483	bamA	Outer membrane protein assembly factor BamA
632541-633224	+	683	bamD	Outer membrane protein assembly factor BamD
219091-220074	-	983	bfmBAB	2-oxoisovalerate dehydrogenase subunit beta
1300-2064	-	764	birA	Bifunctional ligase/repressor BirA
86243-87340	+	1097	carA	Carbamoyl-phosphate synthase small chain
87337-90579	+	3242	carB	Carbamoyl-phosphate synthase large chain
242478-243896	+	1418	cca	Multifunctional CCA protein
382488-385640	-	3152	ccsA	Cytochrome c biogenesis protein CcsA
519050-519841	-	791	cdaA	Cyclic di-AMP synthase CdaA
132618-134093	-	1475	CDS	Sodium/glutamate symport protein
182973-183287	+	314	CDS	SSU ribosomal protein S20
362598-362747	-	149	CDS	predicted protein
475575-475805	-	230	CDS	predicted protein
560537-562732	-	2195	CDS	ATP-dependent DNA helicase RecG
593647-593835	+	188	CDS	predicted protein
4518-5336	+	818	cdsA	Phosphatidate cytidylyltransferase
475749-478385	+	2636	clpB1	Chaperone protein ClpB 1
367783-369906	-	2123	clpC	Negative regulator of genetic competence ClpC/MecB
391947-392660	+	713	clpP	ATP-dependent Clp protease proteolytic subunit
637321-638544	-	1223	clpX	ATP-dependent Clp protease ATP-binding subunit ClpX
471424-472125	-	701	cmk	Cytidylate kinase
52226-52693	+	467	coaD	Phosphopantetheine adenylyltransferase
618857-619477	-	620	coaE	Dephospho-CoA kinase
553252-554022	+	770	coaX	Type III pantothenate kinase
128563-129522	-	959	codA	Cytosine deaminase
190897-193110	-	2213	copA	putative copper-importing P-type ATPase A
321542-322852	+	1310	corC	Magnesium and cobalt efflux protein CorC
32028-32438	-	410	CPHEKPLG_00047	hypothetical protein
34295-34993	+	698	CPHEKPLG_00050	hypothetical protein
47773-48738	-	965	CPHEKPLG_00062	Hydroxypyruvate reductase
51098-52147	-	1049	CPHEKPLG_00064	hypothetical protein
57500-58282	-	782	CPHEKPLG_00069	hypothetical protein
64312-64785	+	473	CPHEKPLG_00079	hypothetical protein
94538-95860	-	1322	CPHEKPLG_00102	hypothetical protein
97939-99135	+	1196	CPHEKPLG_00104	hypothetical protein
102460-103002	+	542	CPHEKPLG_00109	hypothetical protein
131530-132591	-	1061	CPHEKPLG_00136	hypothetical protein
142423-144717	+	2294	CPHEKPLG_00146	Phosphate:Sodium Symporter
144725-145696	-	971	CPHEKPLG_00147	hypothetical protein
145693-146220	-	527	CPHEKPLG_00148	hypothetical protein
146243-146623	+	380	CPHEKPLG_00149	hypothetical protein
147619-148368	-	749	CPHEKPLG_00151	Putative TrmH family tRNA/rRNA methyltransferase
148383-148694	-	311	CPHEKPLG_00152	hypothetical protein
148711-148974	-	263	CPHEKPLG_00153	hypothetical protein
152192-152830	+	638	CPHEKPLG_00157	hypothetical protein
152811-153458	+	647	CPHEKPLG_00158	hypothetical protein
157616-158338	-	722	CPHEKPLG_00162	hypothetical protein
168010-168354	-	344	CPHEKPLG_00170	hypothetical protein
180712-180996	+	284	CPHEKPLG_00183	hypothetical protein
183304-183735	+	431	CPHEKPLG_00187	hypothetical protein
186901-187353	-	452	CPHEKPLG_00190	hypothetical protein
188303-188494	-	191	CPHEKPLG_00192	hypothetical protein
188502-190691	-	2189	CPHEKPLG_00193	hypothetical protein
190707-190844	-	137	CPHEKPLG_00194	hypothetical protein
194210-196015	-	1805	CPHEKPLG_00198	hypothetical protein
202600-203259	-	659	CPHEKPLG_00206	hypothetical protein
220187-220849	-	662	CPHEKPLG_00226	hypothetical protein
221032-221655	+	623	CPHEKPLG_00227	hypothetical protein
224854-225597	-	743	CPHEKPLG_00230	hypothetical protein
225620-226222	-	602	CPHEKPLG_00231	hypothetical protein
244896-245450	-	554	CPHEKPLG_00250	hypothetical protein
245471-246265	-	794	CPHEKPLG_00251	hypothetical protein
246274-247377	-	1103	CPHEKPLG_00252	hypothetical protein
278482-279135	+	653	CPHEKPLG_00275	putative membrane protein
291249-292016	-	767	CPHEKPLG_00289	hypothetical protein
293650-294189	-	539	CPHEKPLG_00293	hypothetical protein
301680-302087	-	407	CPHEKPLG_00301	hypothetical protein
302215-303774	+	1559	CPHEKPLG_00302	hypothetical protein
303946-305082	+	1136	CPHEKPLG_00304	hypothetical protein
306712-306870	+	158	CPHEKPLG_00309	hypothetical protein
310572-311273	-	701	CPHEKPLG_00313	hypothetical protein
313623-313904	-	281	CPHEKPLG_00316	hypothetical protein
313980-314084	+	104	CPHEKPLG_00317	hypothetical protein
317217-318191	+	974	CPHEKPLG_00321	hypothetical protein
320081-320374	-	293	CPHEKPLG_00324	DNA-binding protein HU
322971-323567	+	596	CPHEKPLG_00327	hypothetical protein
332070-332384	-	314	CPHEKPLG_00337	hypothetical protein
353753-354256	+	503	CPHEKPLG_00358	hypothetical protein
354274-355560	-	1286	CPHEKPLG_00359	hypothetical protein
356182-356718	-	536	CPHEKPLG_00361	hypothetical protein
356711-358108	-	1397	CPHEKPLG_00362	hypothetical protein
358092-358241	-	149	CPHEKPLG_00363	Polysaccharide biosynthesis protein
361248-362585	-	1337	CPHEKPLG_00365	hypothetical protein
362758-364044	+	1286	CPHEKPLG_00366	putative zinc protease
364106-365485	+	1379	CPHEKPLG_00367	putative zinc protease
365837-366784	+	947	CPHEKPLG_00369	hypothetical protein
366791-367141	+	350	CPHEKPLG_00370	hypothetical protein
374329-374883	+	554	CPHEKPLG_00378	hypothetical protein
381671-382477	-	806	CPHEKPLG_00382	hypothetical protein
390396-391829	-	1433	CPHEKPLG_00390	hypothetical protein
395803-400053	-	4250	CPHEKPLG_00397	hypothetical protein
410357-410866	-	509	CPHEKPLG_00405	hypothetical protein
419901-421634	+	1733	CPHEKPLG_00414	putative ABC transporter ATP-binding protein
432151-433401	-	1250	CPHEKPLG_00423	hypothetical protein
436418-436636	+	218	CPHEKPLG_00427	Putative membrane protein insertion efficiency factor
437538-438059	+	521	CPHEKPLG_00429	hypothetical protein
444566-444931	+	365	CPHEKPLG_00440	hypothetical protein
444931-445566	+	635	CPHEKPLG_00441	hypothetical protein
446474-447055	-	581	CPHEKPLG_00443	Non-canonical purine NTP pyrophosphatase
447052-447843	-	791	CPHEKPLG_00444	hypothetical protein
448075-449250	+	1175	CPHEKPLG_00445	hypothetical protein
449419-449793	-	374	CPHEKPLG_00447	hypothetical protein
456269-456709	-	440	CPHEKPLG_00455	hypothetical protein
464844-465077	+	233	CPHEKPLG_00464	hypothetical protein
468657-469010	+	353	CPHEKPLG_00466	hypothetical protein
472142-473005	-	863	CPHEKPLG_00470	N(1)-aminopropylagmatine ureohydrolase
480624-480983	+	359	CPHEKPLG_00476	hypothetical protein
480980-482530	-	1550	CPHEKPLG_00477	hypothetical protein
486904-489231	-	2327	CPHEKPLG_00482	hypothetical protein
506004-506516	+	512	CPHEKPLG_00501	hypothetical protein
506660-507157	+	497	CPHEKPLG_00503	hypothetical protein
510786-513638	-	2852	CPHEKPLG_00507	Protein-export membrane protein SecD
514477-514716	+	239	CPHEKPLG_00508	Putative multidrug export ATP-binding/permease protein
514725-515447	+	722	CPHEKPLG_00509	hypothetical protein
520752-521252	+	500	CPHEKPLG_00515	hypothetical protein
525621-527126	-	1505	CPHEKPLG_00521	hypothetical protein
529314-530516	+	1202	CPHEKPLG_00525	hypothetical protein
540487-540576	-	89	CPHEKPLG_00534	hypothetical protein
543571-544929	+	1358	CPHEKPLG_00536	Magnesium transporter MgtE
546016-546822	-	806	CPHEKPLG_00538	hypothetical protein
550075-550299	-	224	CPHEKPLG_00541	hypothetical protein
550453-551787	+	1334	CPHEKPLG_00542	Putative zinc metalloprotease
551722-552357	-	635	CPHEKPLG_00543	5-formyltetrahydrofolate cyclo-ligase
554034-554441	-	407	CPHEKPLG_00546	putative HIT-like protein
556810-557409	-	599	CPHEKPLG_00550	hypothetical protein
564874-565935	-	1061	CPHEKPLG_00557	hypothetical protein
568039-569463	-	1424	CPHEKPLG_00561	Dihydrolipoyl dehydrogenase
569507-570478	-	971	CPHEKPLG_00562	Deoxyhypusine synthase-like protein
579439-580671	+	1232	CPHEKPLG_00570	hypothetical protein
582545-582838	-	293	CPHEKPLG_00573	hypothetical protein
593856-594404	+	548	CPHEKPLG_00587	hypothetical protein
615189-615620	+	431	CPHEKPLG_00603	Putative esterase
616664-617959	-	1295	CPHEKPLG_00605	NADH dehydrogenase-like protein
618067-618759	+	692	CPHEKPLG_00606	hypothetical protein
618766-618873	-	107	CPHEKPLG_00607	hypothetical protein
619474-619803	-	329	CPHEKPLG_00609	hypothetical protein
619866-620792	-	926	CPHEKPLG_00610	hypothetical protein
622722-623111	+	389	CPHEKPLG_00612	hypothetical protein
625819-626055	-	236	CPHEKPLG_00616	hypothetical protein
626069-626539	-	470	CPHEKPLG_00617	hypothetical protein
630709-630981	+	272	CPHEKPLG_00621	hypothetical protein
633221-633532	+	311	CPHEKPLG_00625	hypothetical protein
609688-611316	-	1628	cshA	DEAD-box ATP-dependent RNA helicase CshA
279586-280269	-	683	ctc	General stress protein CTC
38107-39033	+	926	cysD	Sulfate adenylyltransferase subunit 2
40311-41138	+	827	cysE	Serine acetyltransferase
37357-38085	+	728	cysH	Thioredoxin-dependent 5'-adenylylsulfate reductase
44611-46296	+	1685	cysI	Sulfite reductase [NADPH] hemoprotein beta-component
42937-44583	+	1646	cysJ	Sulfite reductase [NADPH] flavoprotein alpha-component
41152-42069	+	917	cysK	Cysteine synthase
39056-40291	+	1235	cysNC	Bifunctional enzyme CysN/CysC
346404-347858	-	1454	cysS	Cysteine--tRNA ligase
557419-558363	-	944	czcD	Cadmium, cobalt and zinc/H(+)-K(+) antiporter
631108-631995	+	887	dapA	4-hydroxy-tetrahydrodipicolinate synthase
328054-328758	-	704	dapB	4-hydroxy-tetrahydrodipicolinate reductase
241063-241887	+	824	dapD	2,3,4,5-tetrahydropyridine-2,6-dicarboxylate N-succinyltransferase
173181-174017	+	836	dapF	Diaminopimelate epimerase
116352-117506	+	1154	dapL	LL-diaminopimelate aminotransferase
546874-547869	+	995	ddlB	D-alanine--D-alanine ligase B
240015-240551	-	536	def	Peptide deformylase
171607-173118	-	1511	degQ	Periplasmic pH-dependent serine endoprotease DegQ
140370-141698	+	1328	der	GTPase Der
566337-567386	+	1049	des	Fatty acid desaturase
221660-222181	-	521	dfrA	Dihydrofolate reductase
590842-591207	+	365	dksA	RNA polymerase-binding transcription factor DksA
577910-579427	+	1517	dnaC	Replicative DNA helicase
77901-82208	+	4307	dnaE	DNA polymerase III subunit alpha
122344-124188	+	1844	dnaG	DNA primase
337431-338552	-	1121	dnaJ	Chaperone protein DnaJ
6079-7989	-	1910	dnaK	Chaperone protein DnaK
461279-462427	-	1148	dnaN	DNA polymerase III subunit beta
369996-371642	-	1646	dnaX	DNA polymerase III subunit tau
389980-390384	-	404	dut	Deoxyuridine 5'-triphosphate nucleotidohydrolase
179733-180710	+	977	dxs	1-deoxy-D-xylulose-5-phosphate synthase
451259-451831	+	572	efp	Elongation factor P
498915-499526	+	611	engB	putative GTP-binding protein EngB
29476-30765	+	1289	eno	Enolase
478360-479277	+	917	era	GTPase Era
438065-438394	+	329	erpA	Iron-sulfur cluster insertion protein ErpA
206384-207154	-	770	exoA	Exodeoxyribonuclease
316349-317212	+	863	fabD	Malonyl CoA-acyl carrier protein transacylase
496121-497383	+	1262	fabF	3-oxoacyl-[acyl-carrier-protein] synthase 2
470693-471427	-	734	fabG	3-oxoacyl-[acyl-carrier-protein] reductase FabG
527953-529059	+	1106	fabH	3-oxoacyl-[acyl-carrier-protein] synthase 3
120801-121601	+	800	fabI	Enoyl-[acyl-carrier-protein] reductase [NADH] FabI
253500-254567	+	1067	fbaA	Fructose-bisphosphate aldolase class 2
292267-293271	+	1004	fbp	Fructose-1,6-bisphosphatase class 1
565969-566319	+	350	fdx	Ferredoxin
548000-550072	-	2072	feoB	Ferrous iron transport protein B
232205-233557	+	1352	ffh	Signal recognition particle protein
606348-607595	+	1247	fgs	Folylpolyglutamate synthase
187428-188306	-	878	fixP	Cbb3-type cytochrome c oxidase subunit FixP
463729-464688	-	959	fmt	Methionyl-tRNA formyltransferase
58767-59120	-	353	folB	Dihydroneopterin aldolase
215123-216001	-	878	folD	Bifunctional protein FolD protein
347863-348534	-	671	folE	GTP cyclohydrolase 1
519875-520705	-	830	folP	Dihydropteroate synthase
574137-576170	+	2033	frdA	Fumarate reductase flavoprotein subunit
576177-576932	+	755	frdB	Fumarate reductase iron-sulfur subunit
537733-538287	-	554	frr	Ribosome-recycling factor
632017-632544	+	527	ftn	Bacterial non-heme ferritin
156232-157611	-	1379	ftsA	Cell division protein FtsA
2547-4505	+	1958	ftsH	ATP-dependent zinc metalloprotease FtsH
95904-97814	-	1910	ftsK	DNA translocase FtsK
160821-162005	-	1184	ftsW	Lipid II flippase FtsW
306894-307856	+	962	ftsY	Signal recognition particle receptor FtsY
154837-156225	-	1388	ftsZ	Cell division protein FtsZ
314153-315538	+	1385	fumC	Fumarate hydratase class II
13849-15972	+	2123	fusA	Elongation factor G
533447-534805	+	1358	gabD1	Succinate-semialdehyde dehydrogenase [NADP(+)] 1
455266-456279	+	1013	gapA	Glyceraldehyde-3-phosphate dehydrogenase A
193126-193515	-	389	gcvH	Glycine cleavage system H protein
401107-404004	-	2897	gcvP	Glycine dehydrogenase (decarboxylating)
612812-613921	-	1109	gcvT	Aminomethyltransferase
539045-540475	-	1430	gdhA	Glutamate dehydrogenase
54838-55653	+	815	glgA	Glycogen synthase
55686-57539	+	1853	glmS	Glutamine--fructose-6-phosphate aminotransferase [isomerizing]
388930-389925	-	995	glmU	Bifunctional protein GlmU
604584-606002	-	1418	glnS	Glutamine--tRNA ligase
233707-235308	+	1601	glpD2	Glycerol-3-phosphate dehydrogenase 2
236863-237606	+	743	glpF	putative glycerol uptake facilitator protein
235342-236838	+	1496	glpK	Glycerol kinase
111287-112813	+	1526	gltX	Glutamate--tRNA ligase
457746-459212	+	1466	glyQS	Glycine--tRNA ligase
10579-12117	+	1538	gpmI	2,3-bisphosphoglycerate-independent phosphoglycerate mutase
554443-554931	-	488	greA	Transcription elongation factor GreA
623732-625372	-	1640	groL	60 kDa chaperonin
625422-625700	-	278	groS	10 kDa chaperonin
338568-339119	-	551	grpE	Protein GrpE
255427-256962	-	1535	guaA	GMP synthase [glutamine-hydrolyzing]
583061-584536	+	1475	guaB	Inosine-5'-monophosphate dehydrogenase
274644-277097	-	2453	gyrA	DNA gyrase subunit A
136214-138148	-	1934	gyrB	DNA gyrase subunit B
350136-351068	+	932	hemC	Porphobilinogen deaminase
212406-213131	+	725	hisA	1-(5-phosphoribosyl)-5-[(5- phosphoribosylamino)methylideneamino] imidazole-4-carboxamide isom	erase
210628-211770	+	1142	hisB	Histidine biosynthesis bifunctional protein HisB
209517-210602	+	1085	hisC	Histidinol-phosphate aminotransferase
208215-209507	+	1292	hisD	Histidinol dehydrogenase
213140-213901	+	761	hisF	Imidazole glycerol phosphate synthase subunit HisF
207345-208202	+	857	hisG	ATP phosphoribosyltransferase
211792-212382	+	590	hisH	Imidazole glycerol phosphate synthase subunit HisH
213910-214515	+	605	hisI	Phosphoribosyl-AMP cyclohydrolase
153443-154825	-	1382	hisS	Histidine--tRNA ligase
498158-498940	+	782	hsaD	4,5:9,10-diseco-3-hydroxy-5,9, 17-trioxoandrosta-1(10),2-diene-4-oate hydrolase
307962-309800	+	1838	htpG	Chaperone protein HtpG
463359-463625	-	266	hup	DNA-binding protein HU
614336-614899	-	563	idi	Isopentenyl-diphosphate Delta-isomerase
587381-590815	+	3434	ileS	Isoleucine--tRNA ligase
329627-330889	-	1262	ilvA	L-threonine dehydratase biosynthetic IlvA
332408-334102	-	1694	ilvB	Acetolactate synthase large subunit
330984-332030	-	1046	ilvC	Ketol-acid reductoisomerase
334109-335794	-	1685	ilvD	Dihydroxy-acid dehydratase
229363-230424	+	1061	ilvE	putative branched-chain-amino-acid aminotransferase
26256-26471	+	215	infA	Translation initiation factor IF-1
429422-432103	-	2681	infB	Translation initiation factor IF-2
239113-239472	+	359	infC	Translation initiation factor IF-3
572276-573430	+	1154	iscS	Cysteine desulfurase IscS
502757-503488	+	731	ispU	Ditrans,polycis-undecaprenyl-diphosphate synthase ((2E,6E)-farnesyl-diphosphate specific)
623193-623672	+	479	kdsC	3-deoxy-D-manno-octulosonate 8-phosphate phosphatase KdsC
376179-379007	-	2828	kgd	Multifunctional 2-oxoglutarate metabolism enzyme
352868-353563	+	695	ktrA	Ktr system potassium uptake protein A
351308-352861	+	1553	ktrB	Ktr system potassium uptake protein B
453447-455240	+	1793	lepA	Elongation factor 4
326518-328038	-	1520	lepB	Signal peptidase I
482621-483874	+	1253	leuA	2-isopropylmalate synthase
485856-486917	+	1061	leuB	3-isopropylmalate dehydrogenase
483877-485256	+	1379	leuC	3-isopropylmalate dehydratase large subunit
485260-485859	+	599	leuD	3-isopropylmalate dehydratase small subunit
540605-543436	-	2831	leuS	Leucine--tRNA ligase
436663-437541	+	878	lgt	Prolipoprotein diacylglyceryl transferase
106898-108937	-	2039	ligA	DNA ligase
247511-248365	+	854	lipA	Lipoyl synthase
126223-126930	-	707	lipB	Octanoyltransferase
405031-406725	-	1694	lnt	Apolipoprotein N-acyltransferase
104334-106736	-	2402	lon2	Lon protease 2
634319-635707	+	1388	lpd	Dihydrolipoyl dehydrogenase
422957-423694	+	737	lptB	Lipopolysaccharide export system ATP-binding protein LptB
413454-415778	+	2324	lptD_1	LPS-assembly protein LptD
416228-417925	+	1697	lptD_2	LPS-assembly protein LptD
170520-171605	+	1085	lptG	Lipopolysaccharide export system permease protein LptG
449966-451234	+	1268	lpxC	UDP-3-O-acyl-N-acetylglucosamine deacetylase
591220-591864	+	644	lspA	Lipoprotein signal peptidase
103091-104320	-	1229	lysA	Diaminopimelate decarboxylase
127040-128548	+	1508	lysS	Lysine--tRNA ligase
193536-194228	-	692	lytG	Exo-glucosaminidase LytG
184561-186840	-	2279	maeB	NADP-dependent malic enzyme
12114-12923	+	809	map	Methionine aminopeptidase 1
345244-346398	+	1154	mccB	Cystathionine gamma-lyase
404072-405001	+	929	mdh	Malate dehydrogenase
33326-34231	+	905	menA	1,4-dihydroxy-2-naphthoate octaprenyltransferase
32457-33329	+	872	menB	1,4-dihydroxy-2-naphthoyl-CoA synthase
35015-36091	+	1076	menC	o-succinylbenzoate synthase
468993-470687	-	1694	menD	2-succinyl-5-enolpyruvyl-6-hydroxy-3- cyclohexene-1-carboxylate synthase
36094-37140	+	1046	menE	2-succinylbenzoate--CoA ligase
182277-182750	-	473	mepS	Murein DD-endopeptidase MepS/Murein LD-carboxypeptidase
530615-532903	+	2288	metE	5-methyltetrahydropteroyltriglutamate-- homocysteine methyltransferase
218131-219090	+	959	metF	5,10-methylenetetrahydrofolate reductase
119448-120743	+	1295	metK	S-adenosylmethionine synthase
373665-374324	+	659	mhqD	Putative hydrolase MhqD
627839-629239	-	1400	miaB	tRNA-2-methylthio-N(6)-dimethylallyladenosine synthase
387530-388591	-	1061	mltD	Membrane-bound lytic murein transglycosylase D
336153-337337	-	1184	mnmA	tRNA-specific 2-thiouridylase MnmA
109890-111281	+	1391	mnmE	tRNA modification GTPase MnmE
311752-313626	+	1874	mnmG	tRNA uridine 5-carboxymethylaminomethyl modification enzyme MnmG
113988-115325	-	1337	mntH	Divalent metal cation transporter MntH
163377-164558	-	1181	mraY	Phospho-N-acetylmuramoyl-pentapeptide- transferase
48748-51066	-	2318	mrcA	Penicillin-binding protein 1A
408450-410360	-	1910	mrdA	Penicillin-binding protein 2
407225-408481	-	1256	mrdB	Rod shape-determining protein RodA
411711-412748	-	1037	mreB	Rod shape-determining protein MreB
410866-411693	-	827	mreC	Cell shape-determining protein MreC
124911-126239	+	1328	mtaB	Threonylcarbamoyladenosine tRNA methylthiotransferase MtaB
555499-556806	-	1307	murA	UDP-N-acetylglucosamine 1-carboxyvinyltransferase
149063-150088	+	1025	murB	UDP-N-acetylenolpyruvoylglucosamine reductase
158339-159718	-	1379	murC	UDP-N-acetylmuramate--L-alanine ligase
161959-163362	-	1403	murD	UDP-N-acetylmuramoylalanine--D-glutamate ligase
164559-166031	-	1472	murE	UDP-N-acetylmuramoyl-L-alanyl-D-glutamate--2, 6-diaminopimelate ligase
517735-519036	-	1301	murF	UDP-N-acetylmuramoyl-tripeptide--D-alanyl-D- alanine ligase
159715-160824	-	1109	murG	UDP-N-acetylglucosamine--N-acetylmuramyl- (pentapeptide) pyrophosphoryl-undecaprenol N-acetylg	lucosamine transferase
183762-184574	+	812	murI	Glutamate racemase
324052-325815	+	1763	mutL	DNA mismatch repair protein MutL
584764-587286	-	2522	mutS	DNA mismatch repair protein MutS
320460-321515	+	1055	mutY	Adenine DNA glycosylase
99290-99763	+	473	nadD	Nicotinate-nucleotide adenylyltransferase
348616-349437	-	821	nadE	NH(3)-dependent NAD(+) synthetase
501786-502670	+	884	nadK	NAD kinase
226281-226715	-	434	ndk	Nucleoside diphosphate kinase
30801-32054	+	1253	nhaD	Na(+)/H(+) antiporter NhaD
424401-425918	-	1517	nnr	Bifunctional NAD(P)H-hydrate repair enzyme Nnr
611425-612669	-	1244	norM	Multidrug resistance protein NorM
74066-75781	-	1715	nrdZ	Vitamin B12-dependent ribonucleoside-diphosphate reductase
243905-244912	+	1007	nrnA	Bifunctional oligoribonuclease and PAP phosphatase NrnA
367130-367771	-	641	nth	Endonuclease III
626529-627821	-	1292	ntrC	Nitrogen assimilation regulatory protein
555049-555528	+	479	nuc	Thermonuclease
636319-637317	+	998	obg	GTPase Obg
177033-178268	-	1235	oprF	Outer membrane porin F
365504-365821	+	317	paaD	Putative 1,2-phenylacetyl-CoA epoxidase, subunit D
197660-198238	+	578	pabA	Aminodeoxychorismate synthase component 2
615624-616682	+	1058	pchA	Salicylate biosynthesis isochorismate synthase
494124-495710	-	1586	pckA	Phosphoenolpyruvate carboxykinase [ATP]
558402-560525	-	2123	pcrA	ATP-dependent DNA helicase PcrA
226821-229268	+	2447	pdhB	Pyruvate dehydrogenase E1 component subunit beta
515439-516632	-	1193	pdhC	Dihydrolipoyllysine-residue acetyltransferase component of pyruvate dehydrogenase complex
492411-493451	-	1040	pdxA1	4-hydroxythreonine-4-phosphate dehydrogenase 1
462641-463291	+	650	pdxH	Pyridoxine/pyridoxamine 5'-phosphate oxidase
434854-435594	+	740	pdxJ	Pyridoxine 5'-phosphate synthase
355577-356185	-	608	petJ	Cytochrome c6
59795-61006	-	1211	pgk	Phosphoglycerate kinase
393006-395015	-	2009	pgpH	Cyclic-di-AMP phosphodiesterase PgpH
115519-116352	+	833	pheA	P-protein
146630-147613	+	983	pheS	Phenylalanine--tRNA ligase alpha subunit
459225-461282	-	2057	pheT	Phenylalanine--tRNA ligase beta subunit
629329-630522	-	1193	pncB	Nicotinate phosphoribosyltransferase
523052-525184	-	2132	pnp	Polyribonucleotide nucleotidyltransferase
99769-100686	-	917	polA	DNA polymerase I
309801-310568	-	767	polC	DNA polymerase III PolC-type
427195-427692	+	497	ppa	Inorganic pyrophosphatase
272579-274669	+	2090	prc	Tail-specific protease
300541-301632	-	1091	prfA	Peptide chain release factor 1
474475-475578	-	1103	prfB	Peptide chain release factor 2
108934-109824	-	890	prmC	Release factor glutamine methyltransferase
296848-298320	-	1472	proS	Proline--tRNA ligase
280275-281207	-	932	prs	Ribose-phosphate pyrophosphokinase
508437-510572	+	2135	prsA	Foldase protein PrsA
421641-422894	-	1253	prsA3	Foldase protein PrsA 3
5359-6024	+	665	psd	Phosphatidylserine decarboxylase proenzyme
452763-453350	+	587	pth	Peptidyl-tRNA hydrolase
150223-151023	+	800	punA	Purine nucleoside phosphorylase 1
269345-270682	-	1337	purA	Adenylosuccinate synthetase
267874-269301	-	1427	purB	Adenylosuccinate lyase
262891-263619	-	728	purC	Phosphoribosylaminoimidazole-succinocarboxamide synthase
256998-258233	-	1235	purD	Phosphoribosylamine--glycine ligase
263616-264101	-	485	purE	N5-carboxyaminoimidazole ribonucleotide mutase
261419-262852	-	1433	purF	Amidophosphoribosyltransferase
258240-259787	-	1547	purH	Bifunctional purine biosynthesis protein PurH
264113-267838	-	3725	purL	Phosphoribosylformylglycinamidine synthase
260399-261385	-	986	purM	Phosphoribosylformylglycinamidine cyclo-ligase
259824-260381	-	557	purN	Phosphoribosylglycinamide formyltransferase
295887-296837	+	950	pyrDA	Dihydroorotate dehydrogenase A (fumarate)
294446-295813	-	1367	pyrE	Orotate phosphoribosyltransferase
638810-640444	+	1634	pyrG	CTP synthase
538296-539015	-	719	pyrH	Uridylate kinase
67914-68957	-	1043	queA	S-adenosylmethionine:tRNA ribosyltransferase-isomerase
613908-614318	-	410	queD	6-carboxy-5,6,7,8-tetrahydropterin synthase
214522-215136	-	614	queE	7-carboxy-7-deazaguanine synthase
444068-444364	+	296	rbfA	Ribosome-binding factor A
386469-387470	-	1001	recA	Protein RecA
93866-94504	-	638	ribB	3,4-dihydroxy-2-butanone 4-phosphate synthase
563834-564877	+	1043	ribD	Riboflavin biosynthesis protein RibD
493514-494116	+	602	ribE	Riboflavin synthase
489598-490557	-	959	ribF	Riboflavin biosynthesis protein RibF
323575-324048	+	473	ribH	6,7-dimethyl-8-ribityllumazine synthase
289984-290763	+	779	rlmB	23S rRNA (guanosine-2'-O-)-methyltransferase RlmB
499904-500668	-	764	rluB	Ribosomal large subunit pseudouridine synthase B
544880-545914	-	1034	rluD	Ribosomal large subunit pseudouridine synthase D
497373-498128	+	755	rnc	Ribonuclease 3
318367-319890	-	1523	rng	Ribonuclease G
290760-291245	-	485	rnhA	Ribonuclease HI
52709-54661	-	1952	rnr	Ribonuclease R
570495-572066	-	1571	rny	Ribonuclease Y
385688-386452	-	764	rnz_1	Ribonuclease Z
445551-446474	-	923	rnz_2	Ribonuclease Z
121658-122320	+	662	rpe	Ribulose-phosphate 3-epimerase
61090-61527	+	437	rpiB	putative ribose-5-phosphate isomerase B
594855-595556	+	701	rplA	50S ribosomal protein L1
17866-18690	+	824	rplB	50S ribosomal protein L2
16308-16940	+	632	rplC	50S ribosomal protein L3
16931-17563	+	632	rplD	50S ribosomal protein L4
21624-22175	+	551	rplE	50S ribosomal protein L5
22872-23417	+	545	rplF	50S ribosomal protein L6
113542-113991	+	449	rplI	50S ribosomal protein L9
595553-596101	+	548	rplJ	50S ribosomal protein L10
594414-594848	+	434	rplK	50S ribosomal protein L11
596122-596490	+	368	rplL	50S ribosomal protein L7/L12
8170-8613	+	443	rplM	50S ribosomal protein L13
21025-21396	+	371	rplN	50S ribosomal protein L14
24308-24787	+	479	rplO	50S ribosomal protein L15
20119-20553	+	434	rplP	50S ribosomal protein L16
29036-29479	+	443	rplQ	50S ribosomal protein L17
23430-23753	+	323	rplR	50S ribosomal protein L18
582128-582478	+	350	rplS	50S ribosomal protein L19
239678-240025	+	347	rplT	50S ribosomal protein L20
443206-443553	+	347	rplU	50S ribosomal protein L21
19020-19379	+	359	rplV	50S ribosomal protein L22
17576-17860	+	284	rplW	50S ribosomal protein L23
21409-21627	+	218	rplX	50S ribosomal protein L24
443543-443803	+	260	rpmA	50S ribosomal protein L27
306300-306527	+	227	rpmB	50S ribosomal protein L28
20534-20728	+	194	rpmC	50S ribosomal protein L29
529056-529313	+	257	rpmE2	50S ribosomal protein L31 type B
298438-298632	+	194	rpmF	50S ribosomal protein L32
306527-306709	+	182	rpmG2	50S ribosomal protein L33 2
449253-449402	-	149	rpmH	50S ribosomal protein L34
239477-239665	+	188	rpmI	50S ribosomal protein L35
26476-26592	+	116	rpmJ	50S ribosomal protein L36
28033-29031	+	998	rpoA	DNA-directed RNA polymerase subunit alpha
596539-600357	+	3818	rpoB	DNA-directed RNA polymerase subunit beta
600354-604583	+	4229	rpoC	DNA-directed RNA polymerase subunit beta'
534809-536293	-	1484	rpoN	RNA polymerase sigma-54 factor
75803-77623	-	1820	rpsA	30S ribosomal protein S1
9015-9755	+	740	rpsB	30S ribosomal protein S2
19393-20100	+	707	rpsC	30S ribosomal protein S3
27410-28018	+	608	rpsD	30S ribosomal protein S4
23770-24297	+	527	rpsE	30S ribosomal protein S5
112855-113223	+	368	rpsF	30S ribosomal protein S6
13364-13840	+	476	rpsG	30S ribosomal protein S7
22473-22862	+	389	rpsH	30S ribosomal protein S8
8622-8999	+	377	rpsI	30S ribosomal protein S9
15997-16302	+	305	rpsJ	30S ribosomal protein S10
27012-27398	+	386	rpsK	30S ribosomal protein S11
12982-13359	+	377	rpsL	30S ribosomal protein S12
26610-26990	+	380	rpsM	30S ribosomal protein S13
22185-22454	+	269	rpsN2	Alternate 30S ribosomal protein S14
525279-525548	-	269	rpsO	30S ribosomal protein S15
134329-134688	+	359	rpsP	30S ribosomal protein S16
20718-21023	+	305	rpsQ	30S ribosomal protein S17
113220-113537	+	317	rpsR	30S ribosomal protein S18
18704-18988	+	284	rpsS	30S ribosomal protein S19
562826-563023	+	197	rpsU	30S ribosomal protein S21
2188-2508	+	320	rsfS	Ribosomal silencing factor RsfS
215998-216771	-	773	rsmA	Ribosomal RNA small subunit methyltransferase A
129544-130155	-	611	rsmG	Ribosomal RNA small subunit methyltransferase G
168372-169331	-	959	rsmH	Ribosomal RNA small subunit methyltransferase H
63447-64112	-	665	rsmI	Ribosomal RNA small subunit methyltransferase I
141726-142334	+	608	ruvA	Holliday junction ATP-dependent DNA helicase RuvA
270732-271697	-	965	ruvB	Holliday junction ATP-dependent DNA helicase RuvB
573489-574127	+	638	sdhC	Succinate dehydrogenase cytochrome b558 subunit
66899-67876	-	977	sdsA	All-trans-nonaprenyl-diphosphate synthase (geranyl-diphosphate specific)
465116-468400	+	3284	secA	Protein translocase subunit SecA
24787-26187	+	1400	secY	Protein translocase subunit SecY
203272-204336	-	1064	serC	Phosphoserine aminotransferase
216840-218114	+	1274	serS	Serine--tRNA ligase
522173-523036	-	863	sigA	RNA polymerase sigma factor SigA
46308-47783	+	1475	sirC	Precorrin-2 dehydrogenase
178345-178776	-	431	smpB	SsrA-binding protein
59122-59736	-	614	sodA	Superoxide dismutase [Mn]
473025-474416	-	1391	speA	Biosynthetic arginine decarboxylase
166028-168013	-	1985	spoVD	Stage V sporulation protein D
374921-376159	-	1238	sucB_1	Dihydrolipoyllysine-residue succinyltransferase component of 2-oxoglutarate dehydrogenase comp	lex
425999-427198	+	1199	sucB_2	Dihydrolipoyllysine-residue succinyltransferase component of 2-oxoglutarate dehydrogenase comp	lex
371646-372875	-	1229	sucC	Succinyl-CoA ligase [ADP-forming] subunit beta
451876-452766	+	890	sucD	Succinyl-CoA ligase [ADP-forming] subunit alpha
438351-439850	+	1499	sufB	FeS cluster assembly protein SufB
439890-440648	+	758	sufC	putative ATP-dependent transporter SufC
440660-441958	+	1298	sufD	FeS cluster assembly protein SufD
532955-533401	+	446	sufE	Cysteine desulfuration protein SufE
441961-443187	+	1226	sufS	Cysteine desulfurase
412848-413369	+	521	sulD	Bifunctional folate synthesis protein
42078-42890	+	812	sumT	Uroporphyrinogen-III C-methyltransferase
271715-272527	-	812	surE	5'-nucleotidase SurE
279138-279581	-	443	tadA_1	tRNA-specific adenosine deaminase
289475-289930	-	455	tadA_2	tRNA-specific adenosine deaminase
633529-634185	-	656	tal	Transaldolase
388667-388849	-	182	tatA_1	Sec-independent protein translocase protein TatA
510566-510808	-	242	tatA_2	Sec-independent protein translocase protein TatA
176207-177007	+	800	tatC2	Sec-independent protein translocase protein TatCy
169391-170518	+	1127	tgt	Queuine tRNA-ribosyltransferase
423691-424320	+	629	thiN	Thiamine pyrophosphokinase
284373-286820	-	2447	thrA	Bifunctional aspartokinase/homoserine dehydrogenase 1
283420-284367	-	947	thrB	Homoserine kinase
282074-283384	-	1310	thrC	Threonine synthase
237661-238887	+	1226	thrS	Threonine--tRNA ligase
281213-282052	+	839	thyA	Thymidylate synthase
204413-205735	-	1322	tilS	tRNA(Ile)-lysidine synthase
178835-179698	+	863	tktB	Transketolase 2
507138-508436	+	1298	tlyC	Hemolysin C
64792-66888	-	2096	topA	DNA topoisomerase 1
521303-522064	+	761	tpiA	Triosephosphate isomerase
139625-140284	-	659	trmD	tRNA (guanine-N(1)-)-methyltransferase
201838-202608	+	770	trpA	Tryptophan synthase alpha chain
200652-201854	+	1202	trpB	Tryptophan synthase beta chain
199224-200033	+	809	trpC	Indole-3-glycerol phosphate synthase
198241-199227	+	986	trpD	Anthranilate phosphoribosyltransferase
196246-197652	+	1406	trpE	Anthranilate synthase component 1
200023-200652	+	629	trpF	N-(5'-phosphoribosyl)anthranilate isomerase
339206-340195	-	989	trpS	Tryptophan--tRNA ligase
419161-419904	+	743	truA	tRNA pseudouridine synthase A
134692-135372	-	680	truB	tRNA pseudouridine synthase B
93444-93761	+	317	trxA	Thioredoxin-1
456804-457727	+	923	trxB	Thioredoxin reductase
124283-124909	+	626	tsaA	putative peroxiredoxin
349477-350118	+	641	tsaB	tRNA threonylcarbamoyladenosine biosynthesis protein TsaB
241893-242471	+	578	tsaC	Threonylcarbamoyl-AMP synthase
400079-401110	+	1031	tsaD	tRNA N6-adenosine threonylcarbamoyltransferase
9752-10573	+	821	tsf	Elongation factor Ts
358274-361207	-	2933	ttrB	Tetrathionate reductase subunit B
592361-593548	+	1187	tuf	Elongation factor Tu
117503-118348	+	845	tyrA	Prephenate dehydrogenase
479280-480563	-	1283	tyrS1	Tyrosine--tRNA ligase 1
527131-527862	-	731	ubiE	Ubiquinone/menaquinone biosynthesis C-methyltransferase UbiE
567343-568032	+	689	ung	Uracil-DNA glycosylase
135369-136214	-	845	uppP	Undecaprenyl-diphosphatase
286980-287648	+	668	ureA	Urease subunit alpha
287645-289357	+	1712	ureC	Urease subunit alpha
248373-250925	-	2552	uvrD	DNA helicase II
222204-224852	+	2648	valS	Valine--tRNA ligase
415789-416175	+	386	yabJ	2-iminobutanoate/2-iminopropanoate deaminase
433575-434852	+	1277	ybdG	Miniconductance mechanosensitive channel YbdG
311324-311743	+	419	ybeY	Endoribonuclease YbeY
435578-436348	+	770	ybfF	Esterase YbfF
175117-176136	-	1019	ychF	Ribosome-binding ATPase YchF
305490-306206	-	716	yebC	putative transcriptional regulatory protein YebC
620892-622631	+	1739	yheI	putative multidrug resistance ABC transporter ATP-binding/permease protein YheI
44-1303	+	1259	yidC	Membrane protein insertase YidC
315535-316302	-	767	yjjV	putative metal-dependent hydrolase YjjV
240548-240976	-	428	yrrK	Putative pre-16S rRNA nuclease
174030-175127	+	1097	ysdC	Putative aminopeptidase YsdC
