# Supplementary material for: Genome analysis of new Blattabacterium spp., obligatory endosymbionts of Periplaneta fuliginosa and P. japonica
Source: PLoS One. 2018 Jul 10;13(7):e0200512. doi: 10.1371/journal.pone.0200512 (PMC6039017; doi:10.1371/journal.pone.0200512)
Supplement: S2 Table — (XLSX) [file pone.0200512.s003.xlsx]

## Sheet: S2 Table
Location	Strand	Length (bp)	Gene	Description
320666-321367	+	701	aarA	Rhomboid protease AarA
569362-570318	+	956	accA	Acetyl-coenzyme A carboxylase carboxyl transferase subunit alpha
293616-294095	+	479	accB	Biotin carboxyl carrier protein of acetyl-CoA carboxylase
294120-295496	+	1376	accC	Biotin carboxylase
249374-250213	+	839	accD	Acetyl-coenzyme A carboxylase carboxyl transferase subunit beta
509115-510119	-	1004	acoA	Acetoin:2,6-dichlorophenolindophenol oxidoreductase subunit alpha
544744-545565	-	821	acoC	Dihydrolipoyllysine-residue acetyltransferase component of acetoin cleaving system
488994-489269	+	275	acpA	Acyl carrier protein
323681-324376	+	695	acr1	Fatty acyl-CoA reductase
628150-628731	+	581	adk	Adenylate kinase
372470-375127	-	2657	alaS	Alanine--tRNA ligase
573208-574599	+	1391	algC	Phosphomannomutase/phosphoglucomutase
146133-147167	-	1034	apbC	Iron-sulfur cluster carrier protein
86588-87376	+	788	argB	Acetylglutamate kinase
79170-80144	+	974	argC	N-acetyl-gamma-glutamyl-phosphate reductase
80156-81295	+	1139	argD_1	Acetylornithine aminotransferase
403732-404925	-	1193	argD_2	Acetylornithine aminotransferase
87367-88449	+	1082	argE	Putative succinyl-diaminopimelate desuccinylase DapE
85632-86591	+	959	argF	N-acetylornithine carbamoyltransferase
77407-79173	+	1766	argG	Argininosuccinate synthase
133370-134731	+	1361	argH	Argininosuccinate lyase
225248-227005	+	1757	argS	Arginine--tRNA ligase
176168-177418	+	1250	aroA	3-phosphoshikimate 1-carboxyvinyltransferase
271920-272990	-	1070	aroB	3-dehydroquinate synthase
601056-602135	-	1079	aroC	Chorismate synthase
492696-493121	-	425	aroD	3-dehydroquinate dehydratase
555472-556248	+	776	aroE	Shikimate dehydrogenase (NADP(+))
113433-114509	+	1076	aroF	Phospho-2-dehydro-3-deoxyheptonate aldolase
200565-201083	-	518	aroK	Shikimate kinase
57459-58451	+	992	asd	Aspartate-semialdehyde dehydrogenase
388653-389201	-	548	asnC	Regulatory protein AsnC
528754-530178	-	1424	asnS	Asparagine--tRNA ligase
125287-126474	+	1187	aspC	Aspartate aminotransferase
421156-422880	-	1724	aspS	Aspartate--tRNA ligase
335994-337574	-	1580	atpA	ATP synthase subunit alpha
338884-339936	-	1052	atpB	ATP synthase subunit a
485352-485588	+	236	atpC	ATP synthase epsilon chain
483831-485339	+	1508	atpD	ATP synthase subunit beta
338646-338873	-	227	atpE	ATP synthase subunit c
338142-338636	-	494	atpF	ATP synthase subunit b
337588-338139	-	551	atpH	ATP synthase subunit delta
496645-499131	+	2486	bamA	Outer membrane protein assembly factor BamA
624977-625645	+	668	bamD	Outer membrane protein assembly factor BamD
213950-214933	-	983	bfmBAB	2-oxoisovalerate dehydrogenase subunit beta
1806-2573	-	767	birA	Bifunctional ligase/repressor BirA
81292-82374	+	1082	carA	Carbamoyl-phosphate synthase small chain
82393-85623	+	3230	carB	Carbamoyl-phosphate synthase large chain
237319-238737	+	1418	cca	Multifunctional CCA protein
375951-379103	-	3152	ccsA	Cytochrome c biogenesis protein CcsA
127685-129109	-	1424	CDS	Proton/Glutamate symporter
473868-473993	-	125	CDS	Hypothetical protein
499705-500349	+	644	CDS	Hypothetical protein
586118-586267	-	149	CDS	Hypothetical Protein
600118-601059	-	941	CDS	tRNA dimethylallyltransferase
5024-5839	+	815	cdsA	Phosphatidate cytidylyltransferase
468936-471572	+	2636	clpB1	Chaperone protein ClpB 1
361204-363342	-	2138	clpC	Negative regulator of genetic competence ClpC/MecB
629731-630963	-	1232	clpX	ATP-dependent Clp protease ATP-binding subunit ClpX
464617-465312	-	695	cmk	Cytidylate kinase
47192-47659	+	467	coaD	Phosphopantetheine adenylyltransferase
611281-611898	-	617	coaE	Dephospho-CoA kinase
545644-546414	+	770	coaX	Type III pantothenate kinase
123626-124585	-	959	codA	Cytosine deaminase
185719-187932	-	2213	copA	putative copper-importing P-type ATPase A
316431-317741	+	1310	corC	Magnesium and cobalt efflux protein CorC
602146-603774	-	1628	cshA	DEAD-box ATP-dependent RNA helicase CshA
274379-275008	-	629	ctc	General stress protein CTC
38514-39347	+	833	cysE	Serine acetyltransferase
40462-42141	+	1679	cysJ	Sulfite reductase [NADPH] flavoprotein alpha-component
39363-40277	+	914	cysK	Cysteine synthase
37829-38011	+	182	cysN	Sulfate adenylyltransferase subunit 1
38056-38463	+	407	cysNC	Bifunctional enzyme CysN/CysC
341231-342688	-	1457	cysS	Cysteine--tRNA ligase
549801-550781	-	980	czcD	Cadmium, cobalt and zinc/H(+)-K(+) antiporter
511519-512310	-	791	dacA	Diadenylate cyclase
623554-624450	+	896	dapA	4-hydroxy-tetrahydrodipicolinate synthase
322901-323626	-	725	dapB	4-hydroxy-tetrahydrodipicolinate reductase
235894-236718	+	824	dapD	2,3,4,5-tetrahydropyridine-2,6-dicarboxylate N-succinyltransferase
168302-169105	+	803	dapF	Diaminopimelate epimerase
111421-112575	+	1154	dapL	LL-diaminopimelate aminotransferase
539330-540325	+	995	ddl	D-alanine--D-alanine ligase
234834-235376	-	542	def	Peptide deformylase
166688-168199	-	1511	degQ	Periplasmic pH-dependent serine endoprotease DegQ
135487-136812	+	1325	der	GTPase Der
558763-559812	+	1049	des	Fatty acid desaturase
216474-216998	-	524	dfrA	Dihydrofolate reductase
583315-583680	+	365	dksA	RNA polymerase-binding transcription factor DksA
570337-571911	+	1574	dnaC	Replicative DNA helicase
72948-77255	+	4307	dnaE	DNA polymerase III subunit alpha
117407-119251	+	1844	dnaG	DNA primase
332236-333354	-	1118	dnaJ	Chaperone protein DnaJ
6580-8487	-	1907	dnaK	Chaperone protein DnaK
363432-365132	-	1700	dnaX	DNA polymerase III subunit tau
383430-383834	-	404	dut	Deoxyuridine 5'-triphosphate nucleotidohydrolase
174861-175838	+	977	dxs	1-deoxy-D-xylulose-5-phosphate synthase
444440-445012	+	572	efp	Elongation factor P
492092-492712	+	620	engB	putative GTP-binding protein EngB
30014-31294	+	1280	eno	Enolase
471520-472464	+	944	era	GTPase Era
431571-431900	+	329	erpA	Iron-sulfur cluster insertion protein ErpA
201221-201991	-	770	exoA	Exodeoxyribonuclease
311193-312056	+	863	fabD	Malonyl CoA-acyl carrier protein transacylase
489292-490554	+	1262	fabF	3-oxoacyl-[acyl-carrier-protein] synthase 2
463879-464613	-	734	fabG	3-oxoacyl-[acyl-carrier-protein] reductase FabG
520428-521534	+	1106	fabH	3-oxoacyl-[acyl-carrier-protein] synthase 3
115871-116671	+	800	fabI	Enoyl-[acyl-carrier-protein] reductase [NADH] FabI
248302-249369	+	1067	fbaA	Fructose-bisphosphate aldolase class 2
287220-288230	+	1010	fbp	Fructose-1,6-bisphosphatase class 1
558395-558745	+	350	fdx	Ferredoxin
540456-542525	-	2069	feoB	Ferrous iron transport protein B
227023-228375	+	1352	ffh	Signal recognition particle protein
598752-600053	+	1301	fgs	Folylpolyglutamate synthase
182240-183121	-	881	fixP	Cbb3-type cytochrome c oxidase subunit FixP
456905-457861	-	956	fmt	Methionyl-tRNA formyltransferase
53742-54095	-	353	folB	Dihydroneopterin aldolase
209983-210861	-	878	folD	Bifunctional protein FolD protein
342693-343334	-	641	folE	GTP cyclohydrolase 1
512342-513175	-	833	folP	Dihydropteroate synthase
566564-568597	+	2033	frdA	Fumarate reductase flavoprotein subunit
568604-569359	+	755	frdB	Fumarate reductase iron-sulfur subunit
530190-530744	-	554	frr	Ribosome-recycling factor
624459-624974	+	515	ftn	Bacterial non-heme ferritin
151317-152696	-	1379	ftsA	Cell division protein FtsA
3052-5010	+	1958	ftsH	ATP-dependent zinc metalloprotease FtsH
90942-92849	-	1907	ftsK	DNA translocase FtsK
155910-157094	-	1184	ftsW	Cell division protein Ftsw
301768-302727	+	959	ftsY	Signal recognition particle receptor FtsY
149967-151310	-	1343	ftsZ	Cell division protein FtsZ
309000-310385	+	1385	fumC	Fumarate hydratase class II
14344-16467	+	2123	fusA	Elongation factor G
525922-527280	+	1358	gabD1	Succinate-semialdehyde dehydrogenase [NADP(+)] 1
448456-449469	+	1013	gapA	Glyceraldehyde-3-phosphate dehydrogenase A
187946-188335	-	389	gcvH	Glycine cleavage system H protein
394491-397388	-	2897	gcvP	Glycine dehydrogenase (decarboxylating)
605265-606374	-	1109	gcvT	Aminomethyltransferase
531502-532932	-	1430	gdhA	Glutamate dehydrogenase
49802-50617	+	815	glgA	Glycogen synthase
50650-52500	+	1850	glmS	Glutamine--fructose-6-phosphate aminotransferase [isomerizing]
382378-383373	-	995	glmU	Bifunctional protein GlmU
597045-598580	-	1535	glnS	Glutamine--tRNA ligase
228523-230127	+	1604	glpD2	Glycerol-3-phosphate dehydrogenase 2
231686-232423	+	737	glpF	putative glycerol uptake facilitator protein
230165-231661	+	1496	glpK	Glycerol kinase
450941-452404	+	1463	glyQS	Glycine--tRNA ligase
11091-12620	+	1529	gpmI	2,3-bisphosphoglycerate-independent phosphoglycerate mutase
546835-547323	-	488	greA	Transcription elongation factor GreA
616179-617819	-	1640	groL	60 kDa chaperonin
617865-618143	-	278	groS	10 kDa chaperonin
333370-333921	-	551	grpE	Protein GrpE
250223-251758	-	1535	guaA	GMP synthase [glutamine-hydrolyzing]
575541-577016	+	1475	guaB	Inosine-5'-monophosphate dehydrogenase
269418-271874	-	2456	gyrA	DNA gyrase subunit A
131333-133264	-	1931	gyrB	DNA gyrase subunit B
344931-345170	+	239	hemC	Porphobilinogen deaminase
207265-207990	+	725	hisA	1-(5-phosphoribosyl)-5-[(5- phosphoribosylamino)methylideneamino] imidazole-4-carboxamide isom	erase
205480-206622	+	1142	hisB	Histidine biosynthesis bifunctional protein HisB
204361-205446	+	1085	hisC	Histidinol-phosphate aminotransferase
203059-204351	+	1292	hisD	Histidinol dehydrogenase
207999-208760	+	761	hisF	Imidazole glycerol phosphate synthase subunit HisF
202180-203037	+	857	hisG	ATP phosphoribosyltransferase
206644-207234	+	590	hisH	Imidazole glycerol phosphate synthase subunit HisH
208769-209380	+	611	hisI	Phosphoribosyl-AMP cyclohydrolase
148534-149955	-	1421	hisS	Histidine--tRNA ligase
491335-492117	+	782	hsaD	4,5:9,10-diseco-3-hydroxy-5,9, 17-trioxoandrosta-1(10),2-diene-4-oate hydrolase
302813-304651	+	1838	htpG	Chaperone protein HtpG
456535-456801	-	266	hup	DNA-binding protein HU
606789-607331	-	542	idi	Isopentenyl-diphosphate Delta-isomerase
579854-583288	+	3434	ileS	Isoleucine--tRNA ligase
324469-325818	-	1349	ilvA	L-threonine dehydratase biosynthetic IlvA
327214-328908	-	1694	ilvB	Acetolactate synthase large subunit
325778-326836	-	1058	ilvC	Ketol-acid reductoisomerase
328915-330600	-	1685	ilvD	Dihydroxy-acid dehydratase
224182-225243	+	1061	ilvE	Branched-chain-amino-acid aminotransferase 2
26788-27003	+	215	infA	Translation initiation factor IF-1
422882-425560	-	2678	infB	Translation initiation factor IF-2
233911-234291	+	380	infC	Translation initiation factor IF-3
564703-565857	+	1154	iscS	Cysteine desulfurase IscS
495930-496661	+	731	ispU	Ditrans,polycis-undecaprenyl-diphosphate synthase ((2E,6E)-farnesyl-diphosphate specific)
615646-616125	+	479	kdsC	3-deoxy-D-manno-octulosonate 8-phosphate phosphatase KdsC
369656-372427	-	2771	kgd	Multifunctional 2-oxoglutarate metabolism enzyme
346936-347637	+	701	ktrA	Ktr system potassium uptake protein A
345177-346928	+	1751	ktrB	Ktr system potassium uptake protein B
446637-448430	+	1793	lepA	Elongation factor 4
321372-322886	-	1514	lepB	Signal peptidase I
475866-477065	+	1199	leuA	2-isopropylmalate synthase
479163-480107	+	944	leuB	3-isopropylmalate dehydrogenase
477068-478447	+	1379	leuC	3-isopropylmalate dehydratase large subunit
478451-479137	+	686	leuD1	3-isopropylmalate dehydratase small subunit 1
533063-535891	-	2828	leuS	Leucine--tRNA ligase
430170-431048	+	878	lgt	Prolipoprotein diacylglyceryl transferase
101945-103993	-	2048	ligA	DNA ligase
242316-243170	+	854	lipA	Lipoyl synthase
121297-121998	-	701	lipB	Octanoyltransferase
416136-417815	+	1679	lnt	Apolipoprotein N-acyltransferase
99382-101784	-	2402	lon2	Lon protease 2
626726-628114	+	1388	lpd	Dihydrolipoyl dehydrogenase
560459-561883	-	1424	lpdG	Dihydrolipoyl dehydrogenase
399154-399891	-	737	lptB	Lipopolysaccharide export system ATP-binding protein LptB
407080-409389	-	2309	lptD_1	LPS-assembly protein LptD
404932-406629	-	1697	lptD_2	LPS-assembly protein LptD
165601-166686	+	1085	lptG	Lipopolysaccharide export system permease protein LptG
443125-444402	+	1277	lpxC	UDP-3-O-acyl-N-acetylglucosamine deacetylase
583693-584337	+	644	lspA	Lipoprotein signal peptidase
98137-99366	-	1229	lysA	Diaminopimelate decarboxylase
122102-123613	+	1511	lysS	Lysine--tRNA ligase
188347-188985	-	638	lytG	Exo-glucosaminidase LytG
179370-181649	-	2279	maeB	NADP-dependent malic enzyme
12617-13426	+	809	map	Methionine aminopeptidase 1
340057-341226	+	1169	mccB	Cystathionine gamma-lyase
397456-398388	+	932	mdh	Malate dehydrogenase
33860-34765	+	905	menA	1,4-dihydroxy-2-naphthoate octaprenyltransferase
33039-33863	+	824	menB	1,4-dihydroxy-2-naphthoyl-CoA synthase
35538-36614	+	1076	menC	o-succinylbenzoate synthase
462179-463873	-	1694	menD	2-succinyl-5-enolpyruvyl-6-hydroxy-3- cyclohexene-1-carboxylate synthase
36617-37663	+	1046	menE	2-succinylbenzoate--CoA ligase
177406-177798	-	392	mepS	Murein DD-endopeptidase MepS/Murein LD-carboxypeptidase
523091-525379	+	2288	metE	5-methyltetrahydropteroyltriglutamate-- homocysteine methyltransferase
212994-213953	+	959	metF	5,10-methylenetetrahydrofolate reductase
95830-97521	+	1691	metG	Methionine--tRNA ligase
114566-115822	+	1256	metK	S-adenosylmethionine synthase
367163-367822	+	659	mhqD	Putative hydrolase MhqD
620279-621676	-	1397	miaB	tRNA-2-methylthio-N(6)-dimethylallyladenosine synthase
380993-382039	-	1046	mltD	Membrane-bound lytic murein transglycosylase D
330959-332152	-	1193	mnmA	tRNA-specific 2-thiouridylase MnmA
104946-106337	+	1391	mnmE	tRNA modification GTPase MnmE
306596-308473	+	1877	mnmG	tRNA uridine 5-carboxymethylaminomethyl modification enzyme MnmG
109052-110389	-	1337	mntH	Divalent metal cation transporter MntH
158466-159638	-	1172	mraY	Phospho-N-acetylmuramoyl-pentapeptide- transferase
43708-46026	-	2318	mrcA	Penicillin-binding protein 1A
412479-414392	+	1913	mrdA	Penicillin-binding protein 2
414376-415617	+	1241	mrdB	Rod shape-determining protein RodA
410108-411127	+	1019	mreB	Rod shape-determining protein MreB
411146-411973	+	827	mreC	Cell shape-determining protein MreC
119985-121313	+	1328	mtaB	Threonylcarbamoyladenosine tRNA methylthiotransferase MtaB
547881-549188	-	1307	murAB	UDP-N-acetylglucosamine 1-carboxyvinyltransferase 2
144170-145195	+	1025	murB	UDP-N-acetylenolpyruvoylglucosamine reductase
153424-154803	-	1379	murC	UDP-N-acetylmuramate--L-alanine ligase
157048-158451	-	1403	murD	UDP-N-acetylmuramoylalanine--D-glutamate ligase
159643-161100	-	1457	murE	UDP-N-acetylmuramoyl-L-alanyl-D-glutamate--2, 6-diaminopimelate ligase
510180-511487	-	1307	murF	UDP-N-acetylmuramoyl-tripeptide--D-alanyl-D- alanine ligase
154807-155913	-	1106	murG	UDP-N-acetylglucosamine--N-acetylmuramyl- (pentapeptide) pyrophosphoryl-undecaprenol N-acetylg	lucosamine transferase
178571-179383	+	812	murI	Glutamate racemase
318915-320669	+	1754	mutL	DNA mismatch repair protein MutL
577240-579759	-	2519	mutS	DNA mismatch repair protein MutS
315316-316371	+	1055	mutY	Adenine DNA glycosylase
94344-94817	+	473	nadD	Nicotinate-nucleotide adenylyltransferase
343416-344234	-	818	nadE	NH(3)-dependent NAD(+) synthetase
494959-495843	+	884	nadK	NAD kinase
221093-221527	-	434	ndk	Nucleoside diphosphate kinase
31326-32588	+	1262	nhaD	Na(+)/H(+) antiporter NhaD
417848-419365	-	1517	nnr	Bifunctional NAD(P)H-hydrate repair enzyme Nnr
603875-605119	-	1244	norM	Multidrug resistance protein NorM
69102-70820	-	1718	nrdZ	Vitamin B12-dependent ribonucleoside-diphosphate reductase
238746-239753	+	1007	nrnA	Bifunctional oligoribonuclease and PAP phosphatase NrnA
360560-361192	-	632	nth	Endonuclease III
618968-620260	-	1292	ntrC	Nitrogen assimilation regulatory protein
628728-629726	+	998	obg	GTPase Obg
189040-190038	-	998	OMLCDCNJ_00001	hypothetical protein
185529-185666	-	137	OMLCDCNJ_00005	hypothetical protein
183318-185513	-	2195	OMLCDCNJ_00006	hypothetical protein
183118-183309	-	191	OMLCDCNJ_00007	hypothetical protein
181710-182162	-	452	OMLCDCNJ_00009	hypothetical protein
175840-176166	+	326	OMLCDCNJ_00016	hypothetical protein
163079-163423	-	344	OMLCDCNJ_00029	hypothetical protein
152701-153423	-	722	OMLCDCNJ_00037	hypothetical protein
147899-148537	+	638	OMLCDCNJ_00041	hypothetical protein
147277-147915	+	638	OMLCDCNJ_00042	hypothetical protein
143818-144081	-	263	OMLCDCNJ_00046	hypothetical protein
143492-143803	-	311	OMLCDCNJ_00047	hypothetical protein
142728-143477	-	749	OMLCDCNJ_00048	Putative TrmH family tRNA/rRNA methyltransferase
141349-141735	+	386	OMLCDCNJ_00050	hypothetical protein
140803-141324	-	521	OMLCDCNJ_00051	hypothetical protein
139835-140806	-	971	OMLCDCNJ_00052	hypothetical protein
137533-139827	+	2294	OMLCDCNJ_00053	hypothetical protein
126598-127659	-	1061	OMLCDCNJ_00064	Diphosphomelvonate Decarboxylase
97511-98047	+	536	OMLCDCNJ_00092	hypothetical protein
92985-94184	+	1199	OMLCDCNJ_00096	hypothetical protein
89583-90857	-	1274	OMLCDCNJ_00098	hypothetical protein
59307-59780	+	473	OMLCDCNJ_00121	hypothetical protein
52516-53265	-	749	OMLCDCNJ_00131	hypothetical protein
46058-47113	-	1055	OMLCDCNJ_00136	hypothetical protein
42727-43698	-	971	OMLCDCNJ_00138	Hydroxypyruvate reductase
34809-35507	+	698	OMLCDCNJ_00147	hypothetical protein
32559-32972	-	413	OMLCDCNJ_00150	hypothetical protein
625642-625953	+	311	OMLCDCNJ_00203	hypothetical protein
623135-623407	+	272	OMLCDCNJ_00207	hypothetical protein
618511-618978	-	467	OMLCDCNJ_00211	hypothetical protein
618259-618498	-	239	OMLCDCNJ_00212	hypothetical protein
615143-615532	+	389	OMLCDCNJ_00216	hypothetical protein
612287-613213	-	926	OMLCDCNJ_00218	hypothetical protein
611895-612272	-	377	OMLCDCNJ_00219	hypothetical protein
610489-611181	+	692	OMLCDCNJ_00221	hypothetical protein
609071-610360	-	1289	OMLCDCNJ_00222	NADH dehydrogenase-like protein
607596-608024	+	428	OMLCDCNJ_00224	Putative esterase
586283-586831	+	548	OMLCDCNJ_00240	hypothetical protein
575025-575318	-	293	OMLCDCNJ_00254	hypothetical protein
571923-573155	+	1232	OMLCDCNJ_00257	hypothetical protein
561928-562899	-	971	OMLCDCNJ_00265	Deoxyhypusine synthase-like protein
557300-558361	-	1061	OMLCDCNJ_00270	hypothetical protein
549192-549791	-	599	OMLCDCNJ_00278	hypothetical protein
547485-547910	+	425	OMLCDCNJ_00280	hypothetical protein
546426-546833	-	407	OMLCDCNJ_00282	putative HIT-like protein
544112-544747	-	635	OMLCDCNJ_00285	5-formyltetrahydrofolate cyclo-ligase
542528-542752	-	224	OMLCDCNJ_00288	hypothetical protein
538379-539278	-	899	OMLCDCNJ_00291	hypothetical protein
536025-537383	+	1358	OMLCDCNJ_00293	Magnesium transporter MgtE
521789-522991	+	1202	OMLCDCNJ_00303	hypothetical protein
518086-519597	-	1511	OMLCDCNJ_00307	hypothetical protein
513218-513718	+	500	OMLCDCNJ_00313	hypothetical protein
507181-507903	+	722	OMLCDCNJ_00319	hypothetical protein
503975-506848	-	2873	OMLCDCNJ_00320	hypothetical protein
499184-499696	+	512	OMLCDCNJ_00325	hypothetical protein
493867-494808	-	941	OMLCDCNJ_00329	hypothetical protein
480094-482796	-	2702	OMLCDCNJ_00343	hypothetical protein
474168-475718	-	1550	OMLCDCNJ_00348	hypothetical protein
465315-466178	-	863	OMLCDCNJ_00354	N(1)-aminopropylagmatine ureohydrolase
461792-462196	+	404	OMLCDCNJ_00358	hypothetical protein
458030-458263	+	233	OMLCDCNJ_00360	hypothetical protein
449466-449918	-	452	OMLCDCNJ_00370	hypothetical protein
442595-442930	-	335	OMLCDCNJ_00378	hypothetical protein
441266-442441	+	1175	OMLCDCNJ_00380	hypothetical protein
440259-441071	-	812	OMLCDCNJ_00381	hypothetical protein
439960-440262	-	302	OMLCDCNJ_00382	Non-canonical purine NTP pyrophosphatase
431045-431548	+	503	OMLCDCNJ_00396	hypothetical protein
429932-430153	+	221	OMLCDCNJ_00398	Putative membrane protein insertion efficiency factor
425602-426852	-	1250	OMLCDCNJ_00402	hypothetical protein
411973-412482	+	509	OMLCDCNJ_00412	hypothetical protein
401224-402957	-	1733	OMLCDCNJ_00421	putative ABC transporter ATP-binding protein
389263-393432	-	4169	OMLCDCNJ_00428	hypothetical protein
383838-385286	-	1448	OMLCDCNJ_00434	hypothetical protein
375131-375940	-	809	OMLCDCNJ_00442	hypothetical protein
367827-368381	+	554	OMLCDCNJ_00446	hypothetical protein
360224-360571	+	347	OMLCDCNJ_00453	hypothetical protein
359270-360217	+	947	OMLCDCNJ_00454	hypothetical protein
357476-358927	+	1451	OMLCDCNJ_00456	putative zinc protease
356206-357492	+	1286	OMLCDCNJ_00457	putative zinc protease
354685-356022	-	1337	OMLCDCNJ_00458	hypothetical protein
350306-351685	-	1379	OMLCDCNJ_00460	hypothetical protein
349773-350309	-	536	OMLCDCNJ_00461	hypothetical protein
347867-349153	-	1286	OMLCDCNJ_00463	hypothetical protein
326864-327181	-	317	OMLCDCNJ_00485	hypothetical protein
317783-318421	+	638	OMLCDCNJ_00495	hypothetical protein
314937-315230	-	293	OMLCDCNJ_00498	DNA-binding protein HU
312061-313032	+	971	OMLCDCNJ_00501	hypothetical protein
308453-308752	-	299	OMLCDCNJ_00505	hypothetical protein
305423-306124	-	701	OMLCDCNJ_00508	hypothetical protein
301579-301737	+	158	OMLCDCNJ_00512	hypothetical protein
300366-301082	-	716	OMLCDCNJ_00515	putative transcriptional regulatory protein
298817-299950	+	1133	OMLCDCNJ_00517	hypothetical protein
297087-298646	+	1559	OMLCDCNJ_00519	hypothetical protein
289398-290240	-	842	OMLCDCNJ_00527	hypothetical protein
288611-289150	-	539	OMLCDCNJ_00528	hypothetical protein
286191-286958	-	767	OMLCDCNJ_00531	hypothetical protein
273275-273928	+	653	OMLCDCNJ_00545	putative membrane protein
245813-248248	+	2435	OMLCDCNJ_00564	hypothetical protein
241078-242265	-	1187	OMLCDCNJ_00567	hypothetical protein
220431-221033	-	602	OMLCDCNJ_00589	hypothetical protein
219665-220405	-	740	OMLCDCNJ_00590	hypothetical protein
215825-216469	+	644	OMLCDCNJ_00593	hypothetical protein
215054-215653	-	599	OMLCDCNJ_00594	hypothetical protein
197412-198083	-	671	OMLCDCNJ_00614	hypothetical protein
172175-173410	-	1235	oprF	Outer membrane porin F
358940-359257	+	317	paaD	Putative 1,2-phenylacetyl-CoA epoxidase, subunit D
192485-193063	+	578	pabA	Aminodeoxychorismate synthase component 2
608032-609084	+	1052	pchA	Salicylate biosynthesis isochorismate synthase
487295-488881	-	1586	pckA	Phosphoenolpyruvate carboxykinase [ATP]
550814-552943	-	2129	pcrA	ATP-dependent DNA helicase PcrA
221635-224085	+	2450	pdhB	Pyruvate dehydrogenase E1 component subunit beta
507900-509069	-	1169	pdhC	Dihydrolipoyllysine-residue acetyltransferase component of pyruvate dehydrogenase complex
485590-486675	-	1085	pdxA1	4-hydroxythreonine-4-phosphate dehydrogenase 1
455864-456481	+	617	pdxH	Pyridoxine/pyridoxamine 5'-phosphate oxidase
428307-429044	+	737	pdxJ	Pyridoxine 5'-phosphate synthase
161097-163082	-	1985	penA	Penicillin-binding protein 2
349171-349776	-	605	petJ	Cytochrome c6
54781-55998	-	1217	pgk	Phosphoglycerate kinase
386465-388474	-	2009	pgpH	Cyclic-di-AMP phosphodiesterase PgpH
110588-111421	+	833	pheA	P-protein
141742-142725	+	983	pheS	Phenylalanine--tRNA ligase alpha subunit
452414-454492	-	2078	pheT	Phenylalanine--tRNA ligase beta subunit
621751-622947	-	1196	pncB2	Nicotinate phosphoribosyltransferase 2
515523-517655	-	2132	pnp	Polyribonucleotide nucleotidyltransferase
94845-95741	-	896	polA	DNA polymerase I
304652-305419	-	767	polC	DNA polymerase III PolC-type
420655-421152	+	497	ppa	Inorganic pyrophosphatase
267353-269446	+	2093	prc	Tail-specific protease
295490-296581	-	1091	prfA	Peptide chain release factor 1
467669-468772	-	1103	prfB	Peptide chain release factor 2
103990-104880	-	890	prmC	Release factor glutamine methyltransferase
291809-293281	-	1472	proS	Proline--tRNA ligase
275014-275946	-	932	prs	Ribose-phosphate pyrophosphokinase
501629-503758	+	2129	prsA	Foldase protein PrsA
399955-401217	+	1262	prsA3	Foldase protein PrsA 3
5871-6536	+	665	psd	Phosphatidylserine decarboxylase proenzyme
445944-446540	+	596	pth	Peptidyl-tRNA hydrolase
145350-146102	+	752	punA	Purine nucleoside phosphorylase 1
264108-265445	-	1337	purA	Adenylosuccinate synthetase
262678-264105	-	1427	purB	Adenylosuccinate lyase
257695-258423	-	728	purC	Phosphoribosylaminoimidazole-succinocarboxamide synthase
251794-253029	-	1235	purD	Phosphoribosylamine--glycine ligase
258420-258905	-	485	purE	N5-carboxyaminoimidazole ribonucleotide mutase
256208-257656	-	1448	purF	Amidophosphoribosyltransferase
253035-254582	-	1547	purH	Bifunctional purine biosynthesis protein PurH
258917-262642	-	3725	purL	Phosphoribosylformylglycinamidine synthase
255200-256186	-	986	purM	Phosphoribosylformylglycinamidine cyclo-ligase
254625-255182	-	557	purN	Phosphoribosylglycinamide formyltransferase
290844-291788	+	944	pyrDA	Dihydroorotate dehydrogenase A (fumarate)
290243-290764	-	521	pyrE	Orotate phosphoribosyltransferase
530753-531472	-	719	pyrH	Uridylate kinase
62948-63991	-	1043	queA	S-adenosylmethionine:tRNA ribosyltransferase-isomerase
606361-606771	-	410	queD	6-carboxy-5,6,7,8-tetrahydropterin synthase
209382-209996	-	614	queE	7-carboxy-7-deazaguanine synthase
437552-437857	+	305	rbfA	Ribosome-binding factor A
379151-379915	-	764	rbn	Ribonuclease BN
379932-380933	-	1001	recA	Protein RecA
552955-555072	-	2117	recG	ATP-dependent DNA helicase RecG
239737-240291	-	554	resA	Thiol-disulfide oxidoreductase ResA
88908-89546	-	638	ribB	3,4-dihydroxy-2-butanone 4-phosphate synthase
556260-557303	+	1043	ribD	Riboflavin biosynthesis protein RibD
486687-487283	+	596	ribE	Riboflavin synthase
482777-483736	-	959	ribF	Riboflavin biosynthesis protein RibF
318430-318915	+	485	ribH	6,7-dimethyl-8-ribityllumazine synthase
284926-285705	+	779	rlmB	23S rRNA (guanosine-2'-O-)-methyltransferase RlmB
493118-493840	-	722	rluB	Ribosomal large subunit pseudouridine synthase B
537378-538367	-	989	rluD	Ribosomal large subunit pseudouridine synthase D
490544-491305	+	761	rnc	Ribonuclease 3
313228-314751	-	1523	rng	Ribonuclease G
285702-286187	-	485	rnhA	Ribonuclease HI
47672-49627	-	1955	rnr	Ribonuclease R
562916-564487	-	1571	rny	Ribonuclease Y
439036-439959	-	923	rnz	Ribonuclease Z
116723-117382	+	659	rpe	Ribulose-phosphate 3-epimerase
56084-56530	+	446	rpiB	putative ribose-5-phosphate isomerase B
587282-587980	+	698	rplA	50S ribosomal protein L1
18361-19185	+	824	rplB	50S ribosomal protein L2
16803-17435	+	632	rplC	50S ribosomal protein L3
17426-18058	+	632	rplD	50S ribosomal protein L4
22122-22673	+	551	rplE	50S ribosomal protein L5
23371-23916	+	545	rplF	50S ribosomal protein L6
108596-109045	+	449	rplI	50S ribosomal protein L9
587977-588525	+	548	rplJ	50S ribosomal protein L10
586841-587275	+	434	rplK	50S ribosomal protein L11
588547-588915	+	368	rplL	50S ribosomal protein L7/L12
8670-9113	+	443	rplM	50S ribosomal protein L13
21525-21896	+	371	rplN	50S ribosomal protein L14
24834-25304	+	470	rplO	50S ribosomal protein L15
20618-21037	+	419	rplP	50S ribosomal protein L16
29574-30017	+	443	rplQ	50S ribosomal protein L17
23954-24262	+	308	rplR	50S ribosomal protein L18
574611-574961	+	350	rplS	50S ribosomal protein L19
234497-234844	+	347	rplT	50S ribosomal protein L20
436694-437041	+	347	rplU	50S ribosomal protein L21
19514-19873	+	359	rplV	50S ribosomal protein L22
18071-18355	+	284	rplW	50S ribosomal protein L23
21908-22138	+	230	rplX	50S ribosomal protein L24
437031-437291	+	260	rpmA	50S ribosomal protein L27
301167-301394	+	227	rpmB	50S ribosomal protein L28
21037-21231	+	194	rpmC	50S ribosomal protein L29
521531-521785	+	254	rpmE2	50S ribosomal protein L31 type B
293367-293588	+	221	rpmF	50S ribosomal protein L32
301394-301576	+	182	rpmG	50S ribosomal protein L33
442444-442593	-	149	rpmH	50S ribosomal protein L34
234296-234484	+	188	rpmI	50S ribosomal protein L35
27011-27127	+	116	rpmJ	50S ribosomal protein L36
28564-29562	+	998	rpoA	DNA-directed RNA polymerase subunit alpha
588967-592779	+	3812	rpoB	DNA-directed RNA polymerase subunit beta
592812-597044	+	4232	rpoC	DNA-directed RNA polymerase subunit beta'
527284-528750	-	1466	rpoN	RNA polymerase sigma-54 factor
70847-72676	-	1829	rpsA	30S ribosomal protein S1
9520-10260	+	740	rpsB	30S ribosomal protein S2
19891-20598	+	707	rpsC	30S ribosomal protein S3
27941-28549	+	608	rpsD	30S ribosomal protein S4
24279-24806	+	527	rpsE	30S ribosomal protein S5
107927-108277	+	350	rpsF	30S ribosomal protein S6
13863-14339	+	476	rpsG	30S ribosomal protein S7
22972-23361	+	389	rpsH	30S ribosomal protein S8
9120-9503	+	383	rpsI	30S ribosomal protein S9
16492-16797	+	305	rpsJ	30S ribosomal protein S10
27543-27929	+	386	rpsK	30S ribosomal protein S11
13486-13866	+	380	rpsL	30S ribosomal protein S12
27141-27521	+	380	rpsM	30S ribosomal protein S13
22684-22953	+	269	rpsN2	Alternate 30S ribosomal protein S14
517748-518017	-	269	rpsO	30S ribosomal protein S15
129399-129743	+	344	rpsP	30S ribosomal protein S16
21221-21523	+	302	rpsQ	30S ribosomal protein S17
108274-108591	+	317	rpsR	30S ribosomal protein S18
19199-19483	+	284	rpsS	30S ribosomal protein S19
178181-178414	+	233	rpsT	30S ribosomal protein S20
555248-555445	+	197	rpsU	30S ribosomal protein S21
2693-3013	+	320	rsfS	Ribosomal silencing factor RsfS
210858-211631	-	773	rsmA	Ribosomal RNA small subunit methyltransferase A
124607-125218	-	611	rsmG	Ribosomal RNA small subunit methyltransferase G
163441-164346	-	905	rsmH	Ribosomal RNA small subunit methyltransferase H
58448-59113	-	665	rsmI	Ribosomal RNA small subunit methyltransferase I
136840-137445	+	605	ruvA	Holliday junction ATP-dependent DNA helicase RuvA
265509-266474	-	965	ruvB	Holliday junction ATP-dependent DNA helicase RuvB
565916-566554	+	638	sdhC	Succinate dehydrogenase cytochrome b558 subunit
61914-62891	-	977	sdsA	All-trans-nonaprenyl-diphosphate synthase (geranyl-diphosphate specific)
458302-461586	+	3284	secA	Protein translocase subunit SecA
25313-26716	+	1403	secY	Protein translocase subunit SecY
198096-199160	-	1064	serC	Phosphoserine aminotransferase
211703-212977	+	1274	serS	Serine--tRNA ligase
514640-515503	-	863	sigA	RNA polymerase sigma factor SigA
173487-173918	-	431	smpB	SsrA-binding protein
54097-54711	-	614	sodA	Superoxide dismutase [Mn]
466203-467672	-	1469	speA	Biosynthetic arginine decarboxylase
419450-420658	+	1208	sucB_1	Dihydrolipoyllysine-residue succinyltransferase component of 2-oxoglutarate dehydrogenase comp	lex
368421-369635	-	1214	sucB_2	Dihydrolipoyllysine-residue succinyltransferase component of 2-oxoglutarate dehydrogenase comp	lex
365145-366374	-	1229	sucC	Succinyl-CoA ligase [ADP-forming] subunit beta
445057-445947	+	890	sucD	Succinyl-CoA ligase [ADP-forming] subunit alpha
431857-433356	+	1499	sufB	FeS cluster assembly protein SufB
433378-434136	+	758	sufC	putative ATP-dependent transporter SufC
434154-435446	+	1292	sufD	FeS cluster assembly protein SufD
525431-525874	+	443	sufE	Cysteine desulfuration protein SufE
435449-436675	+	1226	sufS	Cysteine desulfurase
409472-410032	-	560	sulD	Bifunctional folate synthesis protein
266492-267301	-	809	surE	5'-nucleotidase SurE
284421-284813	-	392	tadA_1	tRNA-specific adenosine deaminase
273925-274374	-	449	tadA_2	tRNA-specific adenosine deaminase
625950-626606	-	656	tal	Transaldolase
503755-503997	-	242	tatA_1	Sec-independent protein translocase protein TatA
382116-382304	-	188	tatA_2	Sec-independent protein translocase protein TatA
171371-172150	+	779	tatC2	Sec-independent protein translocase protein TatCy
164472-165599	+	1127	tgt	Queuine tRNA-ribosyltransferase
398528-399157	-	629	thiN	Thiamine pyrophosphokinase
279117-281564	-	2447	thrA	Bifunctional aspartokinase/homoserine dehydrogenase 1
278158-279111	-	953	thrB	Homoserine kinase
276815-278125	-	1310	thrC	Threonine synthase
232480-233706	+	1226	thrS	Threonine--tRNA ligase
275995-276792	+	797	thyA	Thymidylate synthase
199237-200568	-	1331	tilS	tRNA(Ile)-lysidine synthase
173979-174842	+	863	tktB	Transketolase 2
500330-501628	+	1298	tlyC	Hemolysin C
59800-61896	-	2096	topA	DNA topoisomerase 1
513775-514536	+	761	tpiA	Triosephosphate isomerase
134742-135401	-	659	trmD	tRNA (guanine-N(1)-)-methyltransferase
196655-197425	+	770	trpA	Tryptophan synthase alpha chain
195469-196671	+	1202	trpB	Tryptophan synthase beta chain
194049-194840	+	791	trpC	Indole-3-glycerol phosphate synthase
193066-194052	+	986	trpD	Anthranilate phosphoribosyltransferase
191066-192472	+	1406	trpE	Anthranilate synthase component 1
194840-195469	+	629	trpF	N-(5'-phosphoribosyl)anthranilate isomerase
334008-334997	-	989	trpS	Tryptophan--tRNA ligase
402954-403697	-	743	truA	tRNA pseudouridine synthase A
129763-130443	-	680	truB	tRNA pseudouridine synthase B
88493-88810	+	317	trxA	Thioredoxin-1
449962-450906	+	944	trxB	Thioredoxin reductase
119357-119983	+	626	tsaA	putative peroxiredoxin
344274-344915	+	641	tsaB	tRNA threonylcarbamoyladenosine biosynthesis protein TsaB
236734-237312	+	578	tsaC	Threonylcarbamoyl-AMP synthase
393458-394489	+	1031	tsaD	tRNA N6-adenosine threonylcarbamoyltransferase
10257-11084	+	827	tsf	Elongation factor Ts
351701-354643	-	2942	ttrB	Tetrathionate reductase subunit B
584786-585973	+	1187	tuf	Elongation factor Tu
112572-113417	+	845	tyrA	Prephenate dehydrogenase
472467-473750	-	1283	tyrS1	Tyrosine--tRNA ligase 1
519602-520333	-	731	ubiE	Ubiquinone/menaquinone biosynthesis C-methyltransferase UbiE
559769-560458	+	689	ung	Uracil-DNA glycosylase
130440-131291	-	851	uppP	Undecaprenyl-diphosphatase
281954-282595	+	641	ureA	Urease subunit alpha
282592-284304	+	1712	ureC	Urease subunit alpha
243178-245733	-	2555	uvrD	DNA helicase II
217021-219663	+	2642	valS	Valine--tRNA ligase
406682-407068	-	386	yabJ	2-iminobutanoate/2-iminopropanoate deaminase
427045-428304	+	1259	ybdG	Miniconductance mechanosensitive channel YbdG
306164-306586	+	422	ybeY	Endoribonuclease YbeY
429041-429847	+	806	ybfF	Esterase YbfF
170205-171311	-	1106	ychF	Ribosome-binding ATPase YchF
613321-615051	+	1730	yheI	putative multidrug resistance ABC transporter ATP-binding/permease protein YheI
16-1809	+	1793	yidC	Membrane protein insertase YidC
310382-311146	-	764	yjjV	putative metal-dependent hydrolase YjjV
235441-235800	-	359	yqgF	Putative pre-16S rRNA nuclease
169118-170215	+	1097	ysdC	Putative aminopeptidase YsdC
