# Supplementary material for: Genome analysis of new Blattabacterium spp., obligatory endosymbionts of Periplaneta fuliginosa and P. japonica
Source: PLoS One. 2018 Jul 10;13(7):e0200512. doi: 10.1371/journal.pone.0200512 (PMC6039017; doi:10.1371/journal.pone.0200512)
Supplement: S3 Table — (XLSX) [file pone.0200512.s004.xlsx]

## Sheet: S3 Table
Organism Name	Accession number	Organism Name	Accession number
Bacteroides fragilis NCTC 9343	NC_003228.3	Bacteroides fragilis NCTC 9343	NC_003228.3
Bacteroides fragilis BOB25	NZ_CP011073.1	Bacteroides fragilis BOB25	NZ_CP011073.1
Bacteroides helcogenes P 36-108	NC_014933.1	Bacteroides helcogenes P 36-108	NC_014933.1
Bacteroides salanitronis DSM 18170	NC_015164.1	Bacteroides salanitronis DSM 18170	NC_015164.1
Bacteroides thetaiotaomicron VPI-5482	NC_004663.1	Bacteroides thetaiotaomicron VPI-5482	NC_004663.1
Bacteroides vulgatus ATCC 8482	NC_009614.1	Bacteroides vulgatus ATCC 8482	NC_009614.1
Candidatus Amoebophilus 5a2	NC_010830.1	Candidatus Amoebophilus 5a2	NC_010830.1
Candidatus Azobacteroides pseudotrichonymphae genomovar. CFP2	NC_011565.1	Candidatus Azobacteroides pseudotrichonymphae genomovar. CFP2	NC_011565.1
Candidatus Sulcia muelleri CARI	NC_014499.1	Candidatus Sulcia muelleri CARI	NC_014499.1
Candidatus Sulcia muelleri strain TETUND	CP007234.1	Candidatus Sulcia muelleri strain TETUND	CP007234.1
Candidatus Sulcia muelleri strain PUNC	CP013212.1	Candidatus Sulcia muelleri strain PUNC	CP013212.1
Candidatus Sulcia muelleri PSPU	AP013293.1	Candidatus Sulcia muelleri PSPU	AP013293.1
Candidatus Sulcia muelleri DMIN	NC_014004.1	Candidatus Sulcia muelleri DMIN	NC_014004.1
Candidatus Sulcia muelleri GWSS	NC_010118.1	Candidatus Sulcia muelleri GWSS	NC_010118.1
Candidiatus Sulcia muelleri SMDSEM	NC_013123.1	Candidiatus Sulcia muelleri SMDSEM	NC_013123.1
Capnocytophaga ochracea DSM 7271	NC_013162.1	Capnocytophaga ochracea DSM 7271	NC_013162.1
Capnocytophaga canimorsus Cc5	NC_015846.1	Capnocytophaga canimorsus Cc5	NC_015846.1
Capnocytophaga haemolytica	NZ_CP014227.1	Capnocytophaga haemolytica	NZ_CP014227.1
Cellulophaga algicola DSM 14237	NC_014934.1	Cellulophaga algicola DSM 14237	NC_014934.1
Cellulophaga lytica DSM 7489	NC_015167.1	Cellulophaga lytica DSM 7489	NC_015167.1
Cellulophaga baltica 18	NZ_CP009976.1	Cellulophaga baltica 18	NZ_CP009976.1
Cellulophaga baltica NN016038	NZ_CP009887.1	Cellulophaga baltica NN016038	NZ_CP009887.1
Chitinophaga pinensis DSM 2588	NC_013132.1	Chitinophaga pinensis DSM 2588	NC_013132.1
Croceibacter atlanticus HTCC2559	NC_014230.1	Croceibacter atlanticus HTCC2559	NC_014230.1
Cytophaga hutchinsonii ATCC 33406	NC_008255.1	Cytophaga hutchinsonii ATCC 33406	NC_008255.1
Dyadobacter fermentans DSM 18053	NC_013037.1	Dyadobacter fermentans DSM 18053	NC_013037.1
Flavobacteria bacterium MS024 2A	NZ_ABVV01000001	Flavobacteria bacterium MS024 2A	NZ_ABVV01000001
Flavobacteriaceae bacterium 3519 10	NC_013062.1	Flavobacteriaceae bacterium 3519 10	NC_013062.1
Flavobacterium johnsoniae UW101	NC_009441.1	Flavobacterium johnsoniae UW101	NC_009441.1
Flavobacterium psychrophilum JIP02/86	NC_009613	Flavobacterium psychrophilum JIP02/86	NC_009613
Flavobacterium psychrophilum strain Z2	NZ_CP012586.1	Flavobacterium psychrophilum strain Z2	NZ_CP012586.1
Flavobacterium columnare ATCC 49512	NC_016510.2	Flavobacterium columnare ATCC 49512	NC_016510.2
Flavobacterium branchiophilum FL-15	NC_016001.1	Flavobacterium branchiophilum FL-15	NC_016001.1
Flavobacteriales sp. ALC-1	NZ_ABHI00000000.1	Flavobacteriales sp. ALC-1	NZ_ABHI00000000.1
Gillisia limnaea DSM 15749	NZ_AHKR00000000.1	Gillisia limnaea DSM 15749	NZ_AHKR00000000.1
Gramella forsetii KT0803	NC_008571.1	Gramella forsetii KT0803	NC_008571.1
Haliscomenobacter hydrossis DSM 1100	NC_015510.1	Haliscomenobacter hydrossis DSM 1100	NC_015510.1
Leadbetterella byssophila DSM 17132	NC_014655.1	Leadbetterella byssophila DSM 17132	NC_014655.1
Mucilaginibacter paludis DSM 18603	NZ_CM001403.1	Mucilaginibacter paludis DSM 18603	NZ_CM001403.1
Niabella soli DSM 19437	NZ_CP007035.1	Niabella soli DSM 19437	NZ_CP007035.1
Niabella sp. BS26	NZ_CP015772.1	Niabella sp. BS26	NZ_CP015772.1
Niastella koreensis GR20-10	PRJNA42711	Niastella koreensis GR20-10	PRJNA42711
Paludibacter propionicigenes WB4	NC_014734.1	Paludibacter propionicigenes WB4	NC_014734.1
Parabacteroides distasonis ATCC 8503	NC_009615.1	Parabacteroides distasonis ATCC 8503	NC_009615.1
Parabacteroides sp. D13	NZ_CP015402.1	Parabacteroides sp. D13	NZ_CP015402.1
Pedobacter heparinus DSM 2366	NC_013061.1	Pedobacter heparinus DSM 2366	NC_013061.1
Pedobacter cryoconitis	NZ_CP014504.1	Pedobacter cryoconitis	NZ_CP014504.1
Pedobacter steynii	NZ_CP017141.1	Pedobacter steynii	NZ_CP017141.1
Porphyromonas gingivalis W83	NC_002950.2	Porphyromonas gingivalis W83	NC_002950.2
Porphyromonas gingivalis A7A1-28	NZ_CP013131.1	Porphyromonas gingivalis A7A1-28	NZ_CP013131.1
Porphyromonas gingivalis 381	NZ_CP012889.1	Porphyromonas gingivalis 381	NZ_CP012889.1
Porphyromonas gingivalis strain A7436	NZ_CP011995.1	Porphyromonas gingivalis strain A7436	NZ_CP011995.1
Prevotella ruminicola 23	NC_014033.1	Prevotella ruminicola 23	NC_014033.1
Prevotella enoeca	NZ_CP013195.1	Prevotella enoeca	NZ_CP013195.1
Prevotella fusca JCM 17724	NZ_CP012074.1, NZ_CP012075.1	Prevotella fusca JCM 17724	NZ_CP012074.1, NZ_CP012075.1
Rhodothermus marinus DSM 4252	NC_013501.1	Rhodothermus marinus DSM 4252	NC_013501.1
Rhodothermus marinus SG0.5JP17-172	NC_015966.1	Rhodothermus marinus SG0.5JP17-172	NC_015966.1
Riemerella anatipestifer ATCC 11845 = DSM 15868	NC_017045.1	Riemerella anatipestifer ATCC 11845 = DSM 15868	NC_017045.1
Riemerella anatipestifer strain 17	NZ_CP007503.1	Riemerella anatipestifer strain 17	NZ_CP007503.1
Robiginitalea biformata HTCC2501	NC_013222.1	Robiginitalea biformata HTCC2501	NC_013222.1
Runella slithyformis DSM 19594	NC_015703.1	Runella slithyformis DSM 19594	NC_015703.1
Salinibacter ruber DSM 13855	NC_007677.1	Salinibacter ruber DSM 13855	NC_007677.1
Saprospira grandis str. Lewin	NC_016940.1	Saprospira grandis str. Lewin	NC_016940.1
Sphingobacterium sp. ML3W	NZ_CP009278.1	Sphingobacterium sp. ML3W	NZ_CP009278.1
Spirosoma linguale DSM 74	CP001769.1	Spirosoma linguale DSM 74	CP001769.1
Tenacibaculum dicentrarchi	NZ_CP013671.1	Tenacibaculum dicentrarchi	NZ_CP013671.1
Weeksella virosa DSM 16922	NC_015144.1	Weeksella virosa DSM 16922	NC_015144.1
Zunongwangia profunda SM-A87	NC_014041.1	Zunongwangia profunda SM-A87	NC_014041.1
