# Supplementary material for: Genome analysis of new Blattabacterium spp., obligatory endosymbionts of Periplaneta fuliginosa and P. japonica
Source: PLoS One. 2018 Jul 10;13(7):e0200512. doi: 10.1371/journal.pone.0200512 (PMC6039017; doi:10.1371/journal.pone.0200512)
Supplement: S4 Table — (XLSX) [file pone.0200512.s005.xlsx]

## Sheet: S4 Table
COG number	Bpfu	Bpja	BGIGA	BBor	BMda	BNCIN	BPAA	BPLAN	BBge	BCpu
COG0002	1	1	1	1	1	1	1	1	1	1
COG0005	1	1	1	1	1	1	1	1	1	1
COG0007	1	0	0	0	1	0	0	1	1	0
COG0008	1	1	2	2	2	2	2	2	2	2
COG0009	1	1	1	1	1	1	1	1	1	1
COG0010	1	1	1	1	1	1	1	1	1	1
COG0012	1	1	1	1	1	1	1	1	1	1
COG0013	1	1	1	1	1	1	1	1	1	1
COG0015	1	1	1	1	1	1	1	1	1	1
COG0016	1	1	1	1	1	1	1	1	1	1
COG0017	1	1	1	1	1	1	1	1	1	1
COG0018	1	1	1	1	1	1	1	1	1	1
COG0019	1	1	2	2	1	2	2	2	2	1
COG0020	1	1	1	1	1	1	1	1	1	1
COG0022	1	1	2	2	2	2	2	2	2	2
COG0024	1	1	1	1	1	1	1	1	1	1
COG0028	1	1	1	1	0	1	1	1	1	0
COG0030	1	1	1	1	1	1	1	1	1	1
COG0031	1	1	1	1	1	1	1	1	1	0
COG0034	1	1	1	1	1	1	1	1	1	1
COG0036	1	1	1	1	1	1	1	1	1	1
COG0037	1	1	1	1	1	0	1	1	1	1
COG0039	1	1	1	1	1	1	1	1	1	1
COG0040	1	1	1	1	1	1	1	1	1	1
COG0041	1	1	1	1	1	1	1	1	1	1
COG0045	1	1	1	1	1	1	1	1	1	1
COG0046	1	1	1	1	1	1	1	1	1	1
COG0048	1	1	1	1	1	1	1	1	1	1
COG0049	1	1	1	1	1	1	1	1	1	1
COG0050	1	1	1	1	1	1	1	1	1	1
COG0051	1	1	1	1	1	1	1	1	1	1
COG0052	1	1	1	1	1	1	1	1	1	1
COG0053	1	1	1	1	1	1	1	1	1	1
COG0054	1	1	1	1	1	1	1	1	1	1
COG0055	1	1	1	1	1	1	1	1	1	1
COG0056	1	1	1	1	1	1	1	1	1	1
COG0057	1	1	1	1	1	1	1	1	1	1
COG0059	1	1	1	1	0	1	1	1	1	0
COG0060	1	1	1	1	1	1	1	1	1	1
COG0061	1	1	1	1	1	1	1	1	1	1
COG0063	1	1	1	1	1	1	1	1	1	1
COG0065	1	1	1	1	0	1	1	1	1	0
COG0066	1	1	1	1	0	1	1	1	1	0
COG0072	1	1	1	1	1	1	1	1	1	1
COG0073	1	0	0	0	0	0	0	0	0	0
COG0074	1	1	1	1	1	1	1	1	1	1
COG0077	1	1	1	1	1	1	1	1	1	1
COG0078	1	1	1	1	1	1	1	1	1	1
COG0079	1	1	1	1	1	1	1	1	1	1
COG0080	1	1	1	1	1	1	1	1	1	1
COG0081	1	1	1	1	1	1	1	1	1	1
COG0082	1	1	1	1	1	1	1	1	1	1
COG0083	1	1	1	1	0	1	1	1	1	0
COG0084	1	1	1	1	1	1	1	1	1	1
COG0085	1	1	1	1	1	1	1	1	1	1
COG0086	1	1	1	1	1	1	1	1	1	1
COG0087	1	1	1	1	1	1	1	1	1	1
COG0088	1	1	1	1	1	1	1	1	1	1
COG0089	1	1	1	1	1	1	1	1	1	1
COG0090	1	1	1	1	1	1	1	1	1	1
COG0091	1	1	1	1	1	1	1	1	1	1
COG0092	1	1	1	1	1	1	1	1	1	1
COG0093	1	1	1	1	1	1	1	1	1	1
COG0094	1	1	1	1	1	1	1	1	1	1
COG0096	1	1	1	1	1	1	1	1	1	1
COG0097	1	1	1	1	1	1	1	1	1	1
COG0098	1	1	1	1	1	1	1	1	1	1
COG0099	1	1	1	1	1	1	1	1	1	1
COG0100	1	1	1	1	1	1	1	1	1	1
COG0101	1	1	1	1	1	1	1	1	1	1
COG0102	1	1	1	1	1	1	1	1	1	1
COG0103	1	1	1	1	1	1	1	1	1	1
COG0104	1	1	1	1	1	1	1	1	1	1
COG0105	1	1	1	1	1	1	1	1	1	1
COG0106	1	1	1	1	1	1	1	1	1	1
COG0107	1	1	1	1	1	1	1	1	1	1
COG0108	1	1	1	1	1	1	1	1	1	1
COG0111	1	1	1	1	1	1	1	1	1	1
COG0114	1	1	1	1	1	1	1	1	1	1
COG0115	1	1	1	1	1	1	1	1	1	1
COG0117	1	1	1	1	0	1	1	1	1	1
COG0118	1	1	1	1	1	1	1	1	1	1
COG0119	1	1	1	1	0	1	1	1	1	0
COG0124	1	1	1	1	1	1	1	1	1	1
COG0126	1	1	1	1	1	1	1	1	1	1
COG0127	1	1	0	1	0	0	0	1	1	0
COG0128	1	1	1	1	1	1	1	1	1	1
COG0129	1	1	1	1	0	1	1	1	1	0
COG0130	1	1	0	0	0	0	0	0	0	0
COG0131	1	1	1	1	1	1	1	1	1	1
COG0133	1	1	1	1	0	1	1	1	1	0
COG0134	1	1	1	1	0	1	1	1	1	0
COG0135	1	1	1	0	0	0	1	1	0	0
COG0136	1	1	1	1	1	1	1	1	1	1
COG0137	1	1	1	1	1	1	1	1	1	1
COG0138	1	1	1	1	1	1	1	1	1	1
COG0139	1	1	1	1	1	1	1	1	1	1
COG0140	0	0	0	0	0	0	1	0	0	0
COG0141	1	1	1	1	1	1	1	1	1	1
COG0142	1	1	1	1	1	1	1	1	1	1
COG0143	1	1	1	1	1	1	1	1	1	1
COG0147	1	1	1	1	0	1	1	1	1	0
COG0148	1	1	1	1	1	1	1	1	1	1
COG0149	1	1	1	1	1	1	1	1	1	1
COG0150	1	1	1	1	1	1	1	1	1	1
COG0151	1	1	1	1	1	1	1	1	1	1
COG0152	1	1	1	1	1	1	1	1	1	1
COG0155	1	0	0	0	1	0	0	0	1	0
COG0158	1	1	1	1	1	1	1	1	1	1
COG0159	1	1	1	1	0	1	1	1	1	0
COG0162	1	1	1	1	1	1	1	1	1	1
COG0165	1	1	1	1	0	1	1	1	1	0
COG0167	1	1	1	1	1	1	1	1	1	1
COG0168	1	1	1	1	1	1	1	1	1	1
COG0169	1	1	1	1	1	1	1	1	1	1
COG0171	1	1	1	1	1	1	1	1	1	1
COG0172	1	1	1	1	1	1	1	1	1	1
COG0173	1	1	1	1	1	1	1	1	1	1
COG0175	1	0	0	0	2	0	0	1	2	0
COG0176	1	1	1	1	1	1	1	1	1	1
COG0177	1	1	1	1	0	1	1	1	1	0
COG0180	1	1	1	1	1	1	1	1	1	1
COG0181	1	1	0	0	1	0	0	1	1	0
COG0184	1	1	1	1	1	1	1	1	1	1
COG0185	1	1	1	1	1	1	1	1	1	1
COG0186	1	1	1	1	1	1	1	1	1	1
COG0187	1	1	1	1	1	1	1	1	1	1
COG0188	1	1	1	1	1	1	1	1	1	1
COG0190	1	1	1	1	1	1	1	1	1	1
COG0191	1	1	1	1	1	1	1	1	1	1
COG0192	1	1	1	1	1	1	1	1	1	1
COG0193	1	1	1	1	1	1	1	1	1	1
COG0194	0	0	1	1	1	1	1	1	1	1
COG0195	1	1	1	1	1	1	1	1	1	1
COG0196	1	1	1	1	1	1	1	1	1	1
COG0197	1	1	1	1	1	0	1	1	1	1
COG0198	1	1	0	0	0	1	0	0	1	1
COG0199	1	1	1	1	1	1	1	1	1	1
COG0200	1	1	1	1	1	1	1	1	1	1
COG0201	1	1	1	1	1	1	1	1	1	1
COG0202	1	1	1	1	1	1	1	1	1	1
COG0203	1	1	1	1	1	1	1	1	1	1
COG0204	1	1	2	2	1	2	2	1	1	1
COG0206	1	1	1	1	1	1	1	1	1	1
COG0207	1	1	1	1	1	1	1	1	1	1
COG0208	0	0	1	1	1	1	1	1	1	1
COG0209	1	1	1	1	0	1	1	1	1	1
COG0210	1	1	1	1	1	1	1	1	1	1
COG0211	1	1	1	1	1	1	1	1	1	1
COG0212	1	1	1	1	0	1	1	1	1	0
COG0215	1	1	1	1	1	1	1	1	1	1
COG0216	1	1	1	1	1	1	1	1	1	1
COG0217	1	1	1	1	1	1	1	1	1	1
COG0218	1	1	1	1	1	1	0	1	1	1
COG0221	1	1	1	1	1	1	1	1	1	1
COG0222	1	1	1	1	1	1	1	1	1	1
COG0223	1	1	1	1	1	1	1	1	1	1
COG0224	1	1	1	1	1	1	1	1	1	1
COG0227	1	1	1	1	1	1	1	1	1	1
COG0228	1	1	1	1	1	1	1	1	1	1
COG0230	1	1	1	1	1	1	0	0	1	1
COG0231	1	1	1	1	0	1	1	1	1	1
COG0233	1	1	1	1	1	1	1	1	1	1
COG0234	1	1	1	1	1	1	1	1	1	1
COG0236	1	1	1	1	1	1	1	1	1	1
COG0237	1	1	1	1	1	1	1	1	1	1
COG0238	1	1	1	1	1	1	1	1	1	1
COG0242	1	1	1	1	0	1	1	1	1	1
COG0243	1	1	0	0	0	0	0	0	0	0
COG0244	1	1	1	1	1	0	0	1	1	1
COG0249	1	1	1	1	1	1	1	1	1	1
COG0250	1	1	1	1	1	1	1	1	1	1
COG0251	1	1	1	1	0	1	1	1	1	0
COG0253	1	1	1	1	1	1	1	1	1	1
COG0254	1	1	1	1	1	1	1	1	1	1
COG0255	1	1	1	1	0	0	0	0	0	0
COG0256	1	1	1	1	1	1	0	1	1	1
COG0257	1	1	0	1	1	0	0	0	1	1
COG0258	1	1	1	1	1	1	1	1	1	1
COG0259	1	1	1	1	1	1	1	1	1	1
COG0261	1	1	1	1	1	1	1	1	1	1
COG0262	1	1	1	1	1	1	1	1	1	1
COG0264	1	1	1	1	1	1	1	1	1	1
COG0265	1	1	1	1	1	1	1	1	1	1
COG0267	1	1	1	1	1	1	1	0	0	1
COG0268	1	1	1	1	1	1	1	0	1	1
COG0272	1	1	1	1	1	1	1	1	1	1
COG0275	1	1	1	1	1	1	1	1	1	1
COG0280	1	1	0	1	0	0	0	1	0	0
COG0281	0	0	1	1	1	1	1	1	1	1
COG0283	1	1	1	1	1	1	1	1	1	1
COG0284	1	1	0	0	0	0	0	0	0	0
COG0285	1	1	1	1	1	1	1	1	1	1
COG0287	1	1	1	1	1	1	1	1	1	1
COG0289	1	1	1	1	1	1	1	1	1	1
COG0290	1	1	1	1	1	1	1	1	1	0
COG0291	0	0	1	0	1	1	1	0	1	1
COG0292	1	1	1	1	1	1	1	1	1	1
COG0294	1	1	1	1	1	1	1	1	1	1
COG0297	1	1	0	0	0	0	0	0	0	0
COG0299	1	1	1	1	1	1	1	1	1	1
COG0300	1	1	0	0	0	0	0	0	0	0
COG0302	1	1	1	1	1	1	1	1	1	1
COG0304	1	1	1	1	1	1	1	1	1	1
COG0305	1	1	1	1	1	1	1	1	1	1
COG0306	1	1	0	0	0	0	0	0	0	0
COG0307	1	1	1	1	1	1	1	1	1	1
COG0313	1	1	1	1	1	1	1	1	1	1
COG0316	1	1	1	1	1	1	1	1	1	1
COG0318	1	1	0	0	0	0	0	0	0	0
COG0319	1	1	1	1	1	0	0	1	1	1
COG0320	1	1	1	1	1	1	1	1	1	1
COG0321	1	1	1	1	1	1	1	1	1	1
COG0323	1	1	1	1	1	1	1	1	1	1
COG0324	0	1	1	1	1	1	0	1	1	1
COG0325	1	1	1	1	1	1	1	1	1	1
COG0326	1	1	1	1	1	1	1	1	1	1
COG0328	1	1	1	1	1	1	1	0	1	1
COG0329	1	1	1	1	1	1	1	1	1	1
COG0329	1	1	0	0	0	0	0	0	0	0
COG0330	1	1	1	1	1	1	1	1	1	1
COG0331	1	1	1	1	1	1	1	1	1	1
COG0332	1	1	1	1	1	1	1	1	1	1
COG0333	1	1	0	1	1	1	1	1	1	1
COG0334	1	1	1	1	1	1	1	1	1	1
COG0335	1	1	1	1	1	1	1	1	1	1
COG0336	1	1	1	1	1	1	1	1	1	1
COG0337	1	1	1	1	1	1	1	1	1	1
COG0340	1	1	1	1	1	1	1	1	1	1
COG0341	1	1	0	0	0	1	0	0	0	0
COG0342	0	0	0	0	0	0	1	0	0	1
COG0343	1	1	1	1	1	1	1	1	1	0
COG0355	1	1	0	0	0	0	0	0	0	0
COG0356	1	1	1	1	1	1	1	1	1	1
COG0357	1	1	1	1	1	1	1	1	1	1
COG0358	1	1	1	1	1	1	1	1	1	1
COG0359	1	1	1	1	1	1	1	1	1	1
COG0360	1	1	1	1	1	1	1	1	1	1
COG0361	1	1	1	1	1	1	1	1	1	1
COG0369	1	1	1	1	1	1	1	1	1	1
COG0370	1	1	1	1	1	1	1	1	1	1
COG0372	0	0	1	0	1	1	1	0	1	1
COG0396	1	1	1	1	1	1	1	1	1	1
COG0400	1	1	1	1	1	1	1	1	1	1
COG0402	1	1	1	1	1	1	1	1	1	1
COG0403	1	1	0	1	0	0	0	0	0	0
COG0404	1	1	1	1	1	1	1	1	1	1
COG0423	1	1	1	1	1	1	0	1	1	1
COG0436	1	1	2	2	2	2	2	2	2	2
COG0437	0	0	1	1	1	1	1	1	1	1
COG0439	1	1	0	0	0	0	0	1	1	0
COG0440	1	0	0	0	0	0	0	0	0	0
COG0441	1	1	0	0	0	0	0	0	0	0
COG0442	1	1	1	1	1	1	1	1	1	1
COG0443	1	1	1	1	1	1	1	1	1	1
COG0445	1	1	1	1	1	1	1	1	1	1
COG0447	1	1	1	1	1	1	1	1	1	1
COG0449	1	1	1	1	1	1	1	1	1	1
COG0450	1	1	1	1	1	1	1	1	1	1
COG0458	1	1	1	1	1	1	1	1	1	1
COG0459	1	1	1	1	1	1	1	1	1	1
COG0460	1	1	0	0	0	0	0	0	0	0
COG0461	0	0	1	1	1	1	1	1	1	1
COG0462	1	1	1	1	1	1	1	1	1	1
COG0465	1	1	1	1	1	1	1	1	1	1
COG0466	1	1	1	1	1	1	1	1	1	1
COG0468	1	1	1	1	1	1	1	1	1	1
COG0472	1	1	1	1	1	1	1	1	1	1
COG0473	1	1	1	1	0	1	1	1	1	0
COG0479	1	1	1	1	1	1	1	1	1	1
COG0480	1	1	1	1	1	1	1	1	1	1
COG0481	1	1	1	1	1	1	1	1	1	1
COG0482	1	1	1	1	1	1	1	1	1	1
COG0484	1	1	1	1	1	1	1	1	1	1
COG0486	1	1	1	1	1	1	1	1	1	1
COG0489	1	1	1	1	1	1	1	1	1	1
COG0492	1	1	1	1	1	1	1	1	1	1
COG0495	1	1	1	1	1	1	1	1	1	1
COG0496	1	1	1	1	1	1	1	1	1	1
COG0498	1	1	1	1	0	1	1	1	1	0
COG0504	1	0	1	1	1	1	1	1	1	1
COG0505	1	1	1	1	1	1	1	1	1	1
COG0508	1	1	3	3	3	3	3	3	3	3
COG0509	1	1	1	1	1	1	1	1	1	1
COG0511	1	1	1	1	1	1	1	1	1	1
COG0512	1	1	1	1	0	1	1	1	1	0
COG0513	1	1	1	1	1	1	1	1	1	1
COG0516	1	1	1	1	1	1	1	1	1	1
COG0517	0	0	0	0	0	0	0	1	0	0
COG0518	1	1	0	0	0	0	0	0	0	0
COG0519	0	0	1	1	1	1	1	1	1	1
COG0520	1	1	1	1	1	1	1	1	1	1
COG0522	1	1	1	1	1	1	1	1	1	1
COG0525	1	1	1	1	1	1	1	1	1	1
COG0526	1	0	0	0	1	0	0	0	0	1
COG0527	0	0	1	1	1	1	1	1	1	1
COG0528	1	1	1	1	1	1	1	1	1	1
COG0532	1	1	1	1	1	1	1	1	1	1
COG0533	1	1	1	1	1	1	1	1	1	1
COG0534	1	1	1	1	1	1	1	1	1	1
COG0535	1	1	0	0	0	0	0	0	0	0
COG0536	1	1	1	1	1	1	1	1	1	1
COG0537	1	1	1	1	1	1	1	1	1	1
COG0538	0	0	1	0	1	1	1	0	1	1
COG0539	1	1	1	1	1	1	1	1	1	1
COG0541	1	1	1	1	1	1	1	1	1	1
COG0542	1	1	2	2	2	1	2	2	2	1
COG0547	1	1	1	1	0	1	1	1	1	0
COG0548	1	1	1	1	1	1	1	1	1	1
COG0550	1	1	1	1	1	1	0	1	1	1
COG0552	1	1	1	1	1	1	1	1	1	1
COG0554	1	1	1	1	1	1	1	1	1	1
COG0557	1	1	1	1	1	1	1	1	1	1
COG0563	1	1	1	1	1	1	1	1	1	1
COG0564	1	1	1	1	1	1	1	1	1	1
COG0566	1	1	2	2	1	2	2	2	2	2
COG0567	1	1	1	1	1	1	1	1	1	1
COG0568	1	1	1	1	1	1	1	1	1	1
COG0569	1	1	1	1	1	1	1	1	1	1
COG0571	1	1	1	1	1	1	1	1	1	1
COG0576	1	1	1	1	1	1	1	1	1	1
COG0578	1	1	1	1	1	1	1	1	1	1
COG0580	1	1	1	1	1	1	1	1	1	1
COG0586	1	1	1	1	1	1	1	1	1	1
COG0587	1	1	1	1	1	1	1	1	1	1
COG0590	1	1	1	1	1	1	1	1	1	1
COG0592	1	1	1	1	1	1	1	1	1	1
COG0594	0	0	0	0	0	0	0	0	0	1
COG0596	1	1	3	3	3	3	3	3	3	2
COG0597	1	1	0	1	0	0	0	1	1	1
COG0602	1	1	1	1	1	1	1	1	1	0
COG0605	1	1	1	1	1	1	1	1	1	1
COG0612	1	1	2	2	2	2	2	2	2	2
COG0617	1	1	1	1	1	0	1	1	1	1
COG0618	1	1	1	1	1	1	1	1	1	1
COG0620	1	1	1	1	1	1	1	1	1	0
COG0621	1	1	2	2	2	2	2	2	2	2
COG0623	1	1	1	1	1	1	1	1	1	1
COG0624	1	1	1	1	1	1	1	1	1	1
COG0626	1	1	1	1	0	1	1	1	1	0
COG0629	1	1	0	0	0	0	0	0	0	0
COG0632	1	1	1	1	1	1	1	1	1	1
COG0636	1	1	1	0	1	1	1	0	1	1
COG0653	1	1	1	0	0	1	1	0	0	0
COG0668	1	1	0	1	0	0	1	1	1	0
COG0669	1	1	1	1	1	1	1	1	1	1
COG0681	1	1	1	1	1	1	1	1	1	1
COG0682	1	1	1	1	1	1	1	1	1	1
COG0685	1	1	1	1	1	1	1	1	1	0
COG0688	1	1	1	1	1	1	1	1	1	1
COG0690	1	0	0	0	0	0	0	0	0	0
COG0691	1	1	1	1	1	1	1	1	1	1
COG0692	1	1	1	1	0	0	1	1	1	0
COG0696	1	1	1	1	1	1	1	1	1	1
COG0698	1	1	1	1	1	1	1	1	1	1
COG0703	1	1	1	1	1	1	1	1	1	1
COG0705	1	1	1	1	1	1	1	1	1	1
COG0706	1	1	1	1	1	1	1	1	1	1
COG0707	1	1	1	1	1	1	1	1	1	1
COG0708	1	1	1	1	1	1	1	1	1	1
COG0711	1	1	1	1	1	1	1	1	1	1
COG0712	1	1	1	1	1	1	1	1	1	1
COG0719	1	1	2	2	2	2	2	2	2	2
COG0720	1	1	1	1	1	1	1	1	1	1
COG0724	1	1	0	0	0	0	0	0	0	0
COG0730	1	0	0	0	0	0	0	0	1	0
COG0740	1	0	1	1	1	1	1	1	1	1
COG0741	1	1	0	0	0	0	0	0	0	0
COG0750	1	1	1	0	0	0	0	0	0	0
COG0755	1	1	1	1	1	1	1	1	1	1
COG0756	1	1	2	1	2	2	2	2	1	1
COG0757	1	1	1	1	1	0	1	1	1	1
COG0759	1	1	0	1	1	1	1	1	1	0
COG0760	1	1	0	0	0	1	1	0	0	1
COG0764	1	1	0	0	0	0	1	0	0	0
COG0766	1	1	1	1	1	1	1	1	1	1
COG0768	1	1	2	2	2	1	2	2	2	2
COG0769	1	1	1	1	1	1	1	1	1	1
COG0770	1	1	1	1	1	1	1	1	1	1
COG0771	1	1	1	1	1	1	0	1	1	1
COG0772	1	1	2	2	2	2	2	2	2	2
COG0773	1	1	1	1	1	1	1	1	1	1
COG0774	0	0	1	1	1	1	0	1	1	1
COG0776	1	1	2	2	2	2	2	2	2	2
COG0777	1	1	1	1	1	1	1	1	1	1
COG0781	1	1	0	0	0	0	0	0	0	0
COG0782	1	1	1	1	1	1	1	1	1	1
COG0791	1	1
COG0793	1	1	1	1	1	1	1	1	1	1
COG0795	1	1	2	2	2	2	2	2	2	2
COG0796	1	1	1	1	1	1	1	1	1	1
COG0799	1	1	1	1	0	1	1	1	1	1
COG0801	1	1	1	1	1	1	1	1	1	1
COG0804	1	1	1	1	1	1	1	1	1	1
COG0805	1	1	1	1	1	1	1	1	1	1
COG0809	1	1	1	1	1	1	1	1	1	1
COG0812	1	1	1	1	1	1	1	1	1	1
COG0815	1	1	1	1	1	1	1	1	1	1
COG0816	1	1	1	1	1	1	1	1	1	1
COG0825	1	1	1	1	1	1	1	1	1	1
COG0828	1	1	0	1	0	0	0	0	0	0
COG0831	1	1	1	1	1	1	1	1	1	1
COG0847	1	1	1	1	1	1	1	1	1	1
COG0849	1	1	1	1	1	1	1	1	1	1
COG0854	1	1	1	1	1	1	1	1	1	1
COG0858	1	1	1	1	0	1	1	1	1	1
COG0861	1	1	1	1	1	1	1	1	1	1
COG1003	0	0	1	1	1	1	1	1	1	1
COG1012	1	1	1	1	1	1	1	1	1	1
COG1028	1	1	1	1	1	1	1	1	1	1
COG1045	1	1	1	1	1	1	1	1	1	0
COG1048	0	0	1	0	1	1	1	0	1	1
COG1053	1	1	1	1	1	1	1	1	1	1
COG1055	1	1	1	1	1	1	1	1	1	1
COG1057	1	1	1	1	0	0	1	1	1	1
COG1071	1	1	1	1	1	1	1	1	1	1
COG1074	1	1	1	1	1	1	1	1	1	1
COG1077	1	1	1	1	1	1	1	1	1	1
COG1104	1	1	1	1	1	1	1	1	1	1
COG1109	1	1	1	1	1	1	1	1	1	1
COG1132	1	1	3	2	3	3	3	2	3	1
COG1136	1	1	1	1	0	1	1	0	1	1
COG1137	1	1	1	1	1	1	1	1	1	1
COG1145	1	1	0	0	0	0	0	0	0	0
COG1158	1	1	1	1	1	1	1	1	1	1
COG1159	1	1	0	1	0	0	1	1	1	1
COG1160	1	1	1	1	1	1	1	1	1	1
COG1165	1	1	1	1	1	1	1	1	1	1
COG1169	1	1	0	0	0	0	0	0	1	0
COG1171	1	1	1	1	0	1	1	1	1	0
COG1181	1	1	1	1	1	1	1	1	1	1
COG1183	1	1	1	1	1	1	1	1	1	1
COG1185	1	1	1	1	1	1	1	1	1	1
COG1186	1	1	1	1	1	1	1	1	1	1
COG1187	1	1	1	1	1	1	1	1	1	1
COG1190	1	1	1	1	1	1	1	1	1	1
COG1194	1	1	1	1	1	1	1	1	1	1
COG1200	1	1	1	1	1	1	1	1	1	1
COG1208	1	1	0	0	0	0	0	0	0	0
COG1209	0	0	1	1	1	1	1	1	1	1
COG1214	1	1	1	1	1	1	1	1	1	1
COG1219	1	1	1	1	0	1	1	1	1	1
COG1225	0	1	0	0	0	0	0	0	0	0
COG1234	1	1	1	1	1	1	1	1	1	1
COG1235	1	1	1	1	1	1	1	1	1	1
COG1249	1	1	2	2	2	2	2	2	2	2
COG1252	1	1	1	1	1	1	1	1	1	1
COG1253	1	1	2	2	2	2	2	2	2	2
COG1259	1	1	1	1	1	1	1	1	1	1
COG1266	1	1	0	0	0	0	0	0	0	0
COG1284	0	0	0	0	0	0	0	0	0	1
COG1286	1	0	0	0	0	0	0	0	0	0
COG1301	1	1	1	1	1	1	1	1	1	1
COG1314	1	1	1	1	1	1	0	0	1	1
COG1322	1	1	1	1	0	1	1	1	1	1
COG1363	1	1	1	1	1	1	1	1	1	1
COG1418	1	1	1	1	1	1	1	1	1	1
COG1418	0	1	0	0	0	0	0	0	0	0
COG1430	1	1	1	1	1	1	1	1	1	1
COG1443	1	1	1	1	1	1	1	1	1	1
COG1452	1	1	0	0	0	0	1	0	0	0
COG1480	1	1	1	0	0	1	1	0	0	0
COG1488	1	1	1	1	1	1	1	1	1	1
COG1508	1	1	1	1	1	1	1	1	1	1
COG1512	1	1	1	1	1	1	1	1	1	1
COG1521	1	1	1	1	1	1	1	1	1	1
COG1522	1	1	1	1	0	1	1	1	1	0
COG1525	1	1	0	0	1	0	0	1	0	0
COG1528	1	1	1	1	1	1	1	1	1	1
COG1530	1	1	1	1	1	1	1	1	1	1
COG1539	1	1	1	1	1	1	1	1	1	1
COG1541	1	1	0	0	0	1	0	0	0	0
COG1564	1	1	1	1	1	1	1	1	1	1
COG1575	1	1	1	1	1	1	1	1	1	1
COG1577	1	1	1	2	1	2	0	1	2	2
COG1579	1	1	1	1	1	1	1	1	1	1
COG1587	1	1	1	1	1	1	1	1	2	1
COG1589	1	1	1	1	1	1	1	1	1	1
COG1605	1	1	0	0	0	0	0	0	1	0
COG1624	1	1	1	1	1	1	1	1	1	1
COG1648	0	0	0	0	1	0	0	0	1	0
COG1674	1	1	0	0	0	0	0	0	0	0
COG1694	1	1	1	1	1	0	1	1	1	1
COG1704	1	1	1	1	1	1	1	1	1	1
COG1705	1	0	1	0	1	1	1	1	1	0
COG1729	1	1	0	0	0	0	0	0	0	0
COG1734	1	1	1	1	0	1	0	1	1	1
COG1774	1	1	1	1	1	1	1	1	1	1
COG1778	1	1	1	1	1	1	1	1	1	1
COG1792	1	1	1	1	1	1	1	1	1	1
COG1825	1	1	1	1	1	1	1	1	1	1
COG1826	1	1	1	1	1	1	1	1	0	1
COG1846	1	1	0	0	0	0	0	0	0	0
COG1862	1	1	1	1	1	1	1	1	1	1
COG1866	1	1	1	1	1	0	1	1	1	1
COG1899	1	1	1	1	1	1	1	1	1	1
COG1914	1	1	1	1	1	1	0	1	1	1
COG1918	1	1	1	1	1	1	1	1	1	1
COG1932	1	1	1	1	1	1	1	1	1	1
COG1968	1	1	1	1	1	1	1	1	1	1
COG1995	1	1	1	1	1	1	1	1	1	1
COG2009	1	1	0	0	0	0	0	0	1	0
COG2010	1	1	0	0	0	1	0	1	0	1
COG2050	1	1	1	1	1	1	1	1	1	1
COG2091	1	1	0	0	0	0	0	0	0	1
COG2095	1	1	1	1	1	1	1	1	1	1
COG2131	1	1	1	1	1	1	1	0	1	1
COG2151	1	1	1	1	1	1	1	1	1	1
COG2166	1	1	1	1	1	1	1	1	1	1
COG2171	1	1	1	1	1	1	1	1	1	1
COG2204	1	1	0	0	0	0	0	0	0	0
COG2217	1	1	1	1	1	1	1	1	1	1
COG2220	1	1	1	1	1	1	1	1	1	1
COG2226	1	1	1	1	0	1	1	1	1	1
COG2239	1	1	1	1	1	1	1	1	1	1
COG2244	1	1	1	1	1	1	1	1	1	1
COG2244	1	0	0	0	0	0	0	0	0	0
COG2249	0	0	0	0	1	0	0	0	0	1
COG2255	1	1	1	1	1	1	1	1	1	1
COG2267	1	1	0	0	0	0	0	0	0	0
COG2738	1	1	1	1	1	1	1	1	1	1
COG2812	1	1	0	1	1	0	0	1	0	0
COG2815	1	1	1	0	0	1	1	1	1	1
COG2825	1	1	1	1	1	1	0	1	1	1
COG2863	0	0	0	0	1	0	0	0	0	0
COG2866	1	1	0	0	0	0	0	0	0	0
COG2876	0	0	1	1	1	1	1	1	1	1
COG2885	1	1	0	0	0	0	0	0	0	0
COG2887	1	1	0	0	0	0	0	0	0	0
COG2890	1	1	1	1	1	1	1	1	1	1
COG2895	1	1	0	0	1	0	0	0	1	0
COG2911	1	1	0	0	0	0	0	0	0	0
COG2919	1	1	0	0	0	0	0	0	1	0
COG2949	1	1	1	0	0	0	0	1	1	1
COG2993	1	1	0	0	0	0	0	0	0	0
COG3117	1	1	0	0	0	0	0	0	0	0
COG3118	1	1	0	0	0	0	0	0	0	0
COG3197	0	1	0	0	1	0	1	1	0	1
COG3201	1	1	1	1	1	1	1	1	1	1
COG3239	1	1	0	1	1	0	0	1	0	0
COG3278	0	0	1	1	1	1	1	1	1	1
COG3407	1	1	1	1	0	1	1	1	1	1
COG3637	1	1	0	0	0	0	0	0	0	0
COG3958	1	1	1	1	1	1	1	1	1	1
COG3959	1	1	1	1	1	1	1	1	1	1
COG4096	1	1	0	0	0	0	0	0	0	0
COG4105	1	1	0	0	0	0	0	0	0	0
COG4206	1	1	0	0	0	0	0	0	0	0
COG4589	1	1	1	1	1	0	1	1	1	1
COG4591	1	1	2	2	0	2	2	2	2	2
COG4775	1	1	1	1	1	1	1	1	1	1
COG4948	1	1	0	1	1	0	0	1	1	0
COG4980	1	1	0	0	0	1	1	0	0	0
COG4992	1	1	2	2	2	2	2	2	2	2
COG5009	1	1	1	1	1	1	1	1	1	1
COG5456	1	1	0	0	0	0	0	0	0	0
COG5557	1	1	1	1	1	1	1	1	1	1
